# Supplementary material for: Travelling spindles create necessary conditions for spike-timing-dependent plasticity in humans
Source: Nat Commun. 2021 Feb 15;12:1027. doi: 10.1038/s41467-021-21298-x (PMC7884835; doi:10.1038/s41467-021-21298-x)
Supplement: Supplementary file 6 — Source Data [file 41467_2021_21298_MOESM6_ESM.xlsx]

## Sheet: Fig. 1
Fig. 1c
PY				IN
valley-to-peak (ms)	half peak width (ms)	firing rate (Hz)		valley-to-peak (ms)	half peak width (ms)	firing rate (Hz)
0.46667	0.63333	0.088417		0.3	0.36667	1.0457
0.56667	0.63333	0.21508		0.23333	0.3	4.6426
0.46667	0.63333	0.52683		0.26667	0.36667	4.7257
0.5	0.6	0.34483		0.33333	0.36667	1.2915
0.43333	0.63333	0.16983		0.33333	0.43333	0.93408
0.53333	0.63333	0.1665		0.26667	0.33333	2.2053
0.5	0.56667	0.17408		0.3	0.4	4.8438
0.53333	0.56667	0.38608		0.36667	0.43333	1.1811
0.43333	0.66667	0.092917		0.33333	0.26667	0.93417
0.53333	0.66667	0.12942		0.3	0.3	1.5777
0.46667	0.6	0.19758		0.26667	0.43333	4.5578
0.43333	0.63333	0.113		0.26667	0.3	0.09775
0.53333	0.6	0.31383		0.26667	0.33333	0.65325
0.53333	0.6	0.45717		0.23333	0.3	0.93625
0.5	0.66667	0.35983		0.33333	0.36667	0.628
0.6	0.56667	0.12908		0.3	0.33333	0.17017
0.6	0.6	0.26117		0.23333	0.26667	0.48175
0.43333	0.66667	0.32367		0.26667	0.3	0.38658
0.5	0.66667	0.44408		0.23333	0.3	4.0284
0.46667	0.6	0.38175		0.33333	0.4	0.52092
0.53333	0.6	0.398		0.23333	0.26667	0.75642
0.46667	0.66667	0.43033		0.4	0.3	1.5222
0.46667	0.63333	0.40867		0.3	0.36667	0.39933
0.46667	0.6	0.22483		0.4	0.43333	3.5911
0.5	0.63333	0.070417		0.2	0.26667	3.6544
0.53333	0.66667	0.12092		0.26667	0.4	0.65685
0.53333	0.6	0.48958		0.4	0.4	1.0231
0.4	0.63333	0.15183		0.3	0.36667	0.026429
0.56667	0.6	0.19158		0.26667	0.43333	0.13369
0.46667	0.63333	0.20233		0.36667	0.36667	1.0646
0.46667	0.6	0.47808		0.43333	0.4	1.7985
0.43333	0.63333	0.12183		0.23333	0.3	0.24361
0.66667	0.7	0.18842		0.3	0.36667	1.0608
0.56667	0.6	0.087917		0.26667	0.36667	1.7706
0.53333	0.56667	0.29517		0.26667	0.33333	0.90528
0.46667	0.56667	0.20167		0.3	0.36667	5.9043
0.56667	0.66667	0.85875		0.3	0.33333	5.3306
0.53333	0.53333	0.91208		0.26667	0.33333	0.032778
0.46667	0.66667	0.44542		0.3	0.4	1.0668
0.5	0.66667	0.43033
0.53333	0.6	0.24292
0.53333	0.63333	0.18625
0.5	0.53333	0.06875
0.5	0.56667	0.041083
0.46667	0.6	0.38675
0.43333	0.63333	0.14658
0.43333	0.53333	0.32783
0.4	0.63333	0.1285
0.46667	0.63333	0.43792
0.53333	0.6	0.27592
0.53333	0.63333	0.25583
0.43333	0.63333	0.168
0.56667	0.63333	0.11817
0.6	0.63333	0.49508
0.5	0.6	0.33542
0.43333	0.63333	0.12633
0.5	0.63333	0.25033
0.43333	0.63333	0.15183
0.46667	0.6	0.29033
0.5	0.63333	0.33983
0.5	0.63333	0.39367
0.4	0.6	0.23967
0.43333	0.66667	0.096917
0.43333	0.56667	0.33942
0.5	0.56667	0.169
0.46667	0.66667	0.55375
0.46667	0.63333	0.15
0.4	0.66667	0.2825
0.5	0.63333	0.34492
0.5	0.6	0.057321
0.46667	0.63333	0.039881
0.5	0.53333	0.15577
0.43333	0.5	0.075298
0.5	0.6	0.039702
0.53333	0.56667	0.092917
0.5	0.56667	0.21173
0.46667	0.63333	0.09381
0.46667	0.56667	0.14577
0.5	0.6	0.022798
0.53333	0.6	0.02369
0.5	0.6	0.050595
0.53333	0.6	0.035476
0.43333	0.66667	0.0125
0.43333	0.56667	0.019702
0.46667	0.63333	0.022857
0.5	0.53333	0.039048
0.46667	0.53333	0.17238
0.5	0.56667	0.064226
0.46667	0.6	0.011369
0.53333	0.56667	0.22179
0.5	0.63333	0.14869
0.46667	0.6	0.028869
0.43333	0.63333	0.099345
0.53333	0.63333	0.20851
0.43333	0.6	0.061667
0.46667	0.6	0.070119
0.4	0.56667	0.01506
0.43333	0.6	0.015655
0.5	0.6	0.020298
0.5	0.6	0.017262
0.5	0.6	0.043274
0.43333	0.56667	0.015476
0.5	0.6	0.026905
0.46667	0.6	0.019762
0.43333	0.6	0.029286
0.53333	0.6	0.019226
0.43333	0.63333	0.0069643
0.4	0.6	0.030774
0.43333	0.6	0.028452
0.4	0.56667	0.0047024
0.5	0.63333	0.0060714
0.5	0.56667	0.0055952
0.43333	0.63333	0.03506
0.46667	0.6	0.040774
0.4	0.63333	0.0083333
0.5	0.56667	0.0095833
0.4	0.6	0.02006
0.43333	0.6	0.024702
0.46667	0.63333	0.02381
0.4	0.6	0.033155
0.4	0.56667	0.0075595
0.4	0.6	0.010595
0.4	0.6	0.071607
0.43333	0.63333	0.11286
0.53333	0.56667	0.49333
0.46667	0.56667	0.38431
0.53333	0.63333	0.48194
0.63333	0.63333	0.19931
0.46667	0.63333	0.43639
0.56667	0.63333	0.11528
0.53333	0.63333	0.11278
0.63333	0.66667	0.087639
0.5	0.6	0.10903
0.6	0.63333	0.49542
0.6	0.6	0.24778
0.5	0.6	0.25819
0.56667	0.56667	0.40125
0.53333	0.53333	0.33194
0.5	0.53333	0.29917
0.46667	0.46667	0.19833
0.43333	0.6	0.11
0.63333	0.6	0.41319
0.56667	0.63333	0.1265
0.46667	0.63333	0.09875
0.53333	0.56667	0.44442
0.4	0.63333	0.70242
0.53333	0.6	0.11442
0.33333	0.66667	0.070083
0.56667	0.6	0.30367
0.46667	0.63333	0.098167
0.4	0.6	0.11625
0.43333	0.53333	0.061333
0.46667	0.6	0.2005
0.46667	0.6	0.057917
0.5	0.63333	0.31208
0.43333	0.6	0.17733

## Sheet: Fig. 2
Fig. 2b			Fig. 2c					Fig. 2f
PY	IN		PY		IN			PY		IN
174.956	190.744		phase (rad)	count	phase (rad)	count		isol	+D/US	isol	+D/US
146.555	124.943		0.1309	3	0.1309	0		189.678	60	199.489	2050
90.2365	108.542		0.3927	1	0.3927	0		136.787	38.4212	96.1392	140.385
76.2373	157.952		0.6545	1	0.6545	0		98.1412	84.8766	100.898	111.818
149.863	71.7636		0.9163	0	0.9163	0		134.667	52.3595	148.267	143.946
109.728	118.22		1.1781	3	1.1781	1		155.525	46.1349	85.2042	78.7879
127.179	141.395		1.4399	1	1.4399	1		98.3613	115.385	110.306	126.744
165.636	125.276		1.7017	1	1.7017	0		200.114	55.5556	122.764	171.515
101.499	267.905		1.9635	5	1.9635	2		124.931	89.4737	137.68	116.174
60.6555	91.4401		2.2253	11	2.2253	1		95.5647	128.571	166.175	348.992
121.803	180.178		2.4871	7	2.4871	1		51.5004	85.7143	112.451	80.7633
128.386	434.521		2.7489	5	2.7489	3		141.485	533.333	137.145	201.596
210.907	189.814		3.0107	18	3.0107	3		103.124	37.5	160.473	775
144.431	227.319		3.2725	23	3.2725	2		186.69	138.71	135.153	335.714
110.279	81.5984		3.5343	14	3.5343	9		146.757	211.151	217.402	178.947
236.548	121.387		3.7961	15	3.7961	2		130.69	140.768	106.765	82.7586
180.399	222.781		4.0579	9	4.0579	2		155.528	462.104	126.777	116.667
178.862	205.771		4.3197	5	4.3197	2		110.166	660.148	121.566	448.845
449.921	131.716		4.5815	6	4.5815	6		81.7564	247.555	189.927	238.097
136.339	149.204		4.8433	5	4.8433	1		248.996	380	137.673	198.369
121.299	101.006		5.1051	2	5.1051	3		208.234	232.188	142.807	146.048
142.179	176.498		5.3669	4	5.3669	0		111.809	76.5453	121.442	144.124
164.988	113.942		5.6287	3	5.6287	0		108.634	283.333	161.575	139.386
86.0693	136.318		5.8905	3	5.8905	0		108.469	230	65.0166	99.6547
179.49	180.02		6.1523	0	6.1523	0		94.9248	120	148.861	95.8406
113.753	224.868							159.865	75	189.428	132.099
141.667	88.3865							157.395	38.0693	253.998	300
209.001	882.102							134.881	56.25	118.105	45.6547
134.075	300.179							107.277	240	446.858	250
138.082	140.086							117.273	71.4286	193.602	957.176
170.988	133.209							129.552	81.25	141.758	150.529
93.625	244.672							178.258	138.683	141.211	71.6365
94.7846	257.104							217.143	150	121.471	313.329
168.402	113.269							265.335	11.1111	249.085	286.47
188.201	62.4447							139.192	100	133.038	94.6789
259.759	142.449							167.878	280	105.379	34.2857
168.35	154.171							319.058	372.742	125.786	151.745
133.361	42.3043							134.482	69.3209	165.501	118.284
208.97	189.935							104.259	139.933	67.599	NaN
135.23								251.221	162.963	170.803	161.33
161.71								117.694	160
131.243								273.9	433.333
206.58								153.719	250
172.223								233.638	1050
585.733								242.291	125
103.429								504.471	816.744
228.474								101.729	166.019
205.04								159.587	127.281
120.106								154.002	600
213.586								137.176	280.952
190.751								164.536	214.286
174.014								159.853	182.353
188.916								122.116	209.091
152.102								124.812	175.852
129.362								126.351	190.506
327.362								96.6712	432.753
147.024								200.982	379.174
161.562								231.673	290.724
229.708								111.114	113.916
168.038								273.362	300
91.5942								127.55	240.942
217.016								92.8641	193.51
149.307								227.075	287.5
61.8401								188.656	250
150.867								65.005	46.875
89.4319								85.92	1200
136.272								88.776	105.556
103.789								120.541	649.482
69.1919								126.972	133.227
91.6988								70.4957	44.8276
522.683								135.029	100
229.628								474.298	249.565
95.3172								258.911	298.735
135.622								NaN	NaN
303.827								143.284	99.637
249.737								160.692	50
NaN								108.467	400
206.234								NaN	NaN
NaN								200.866	300
347.852								NaN	NaN
363.413								NaN	NaN
462.728								246.014	999.926
NaN								97.2346	996.63
569.321								NaN	NaN
267.408								194.281	49.7884
134.467								206.423	464.691
291.061								135.296	NaN
143.355								316.98	189.491
146.8								675.247	NaN
131.568								NaN	198.386
288.715								117.294	214.918
47.7007								187.133	242.857
100.921								NaN	NaN
171.78								97.2101	131.485
279.833								97.2101	NaN
NaN								241.934	0
NaN								193.547	298.269
282.361								NaN	NaN
517.662								NaN	NaN
1699.87								NaN	NaN
749.2								NaN	NaN
NaN								391.498	NaN
378.267								NaN	NaN
685.61								146.301	349.83
285.509								NaN	366.488
373.571								582.784	0
1701.32								278.089	NaN
151.723								778.648	NaN
196.428								96.4939	597.205
NaN								110.279	298.603
NaN								160.116	NaN
664.394								NaN	NaN
174.008								NaN	NaN
278.771								265.584	NaN
NaN								84.3575	263.461
307.89								NaN	NaN
NaN								NaN	50
569.546								NaN	NaN
NaN								194.738	NaN
231.024								NaN	0
NaN								219.455	NaN
93.5134								NaN	NaN
126.913								32.1258	NaN
170.676								194.06	NaN
101.025								121.288	131.912
73.2938								163.214	83.3333
128.241								124.636	20
128.713								108.619	185.714
138.676								101.33	59.2323
760.323								123.108	158.847
95.0403								96.7061	NaN
233.099								0	NaN
95.2273								681.953	NaN
156.803								NaN	NaN
126.413								101.521	274.095
167.327								138.722	100
117.707								86.268	NaN
96.0855								84.1092	185.482
202.711								97.9314	39.7461
114.3								112.598	237.5
171.483								103.285	28.5714
165.484								124.089	127.273
194.779								124.298	212.738
262.917								160.473	433.333
179.866								337.504	1578.62
157.513								176.828	219.646
204.116								172.577	361.558
345.942								250.303	NaN
232.504								199.529	400
213.975								211.817	250
158.366								156.438	176.801
272.801								250.177	NaN
190.566								322.394	150
319.064								229.644	91.8204
284.163								1048.31	62.0729
156.527								217.45	368.398
								260.435	116.667

## Sheet: Fig. 3
Fig. 3i						Fig. 3j							Fig. 3k				Fig. 3l
SS1 phase (rad)	PY1 count		SS2 phase (rad)	PY2 count		SS1 phase (rad)	PY1 count		SS2 phase (rad)	IN2 count			phase lag (rad)	co-firing latency (ms)			phase lag (rad)	co-firing latency (ms)
-3.0107	232		-3.0107	267		-3.0107	165		-3.0107	192			1.17848	23			0.905096	12
-2.7489	213		-2.7489	264		-2.7489	143		-2.7489	189			2.58681	2			1.79823	23
-2.4871	200		-2.4871	238		-2.4871	143		-2.4871	203			0.037597	4			-0.284014	15
-2.2253	204		-2.2253	201		-2.2253	144		-2.2253	173			-0.445387	2			-0.967525	3
-1.9635	165		-1.9635	208		-1.9635	152		-1.9635	150			0.227459	10			-1.42591	20
-1.7017	156		-1.7017	185		-1.7017	115		-1.7017	133			1.73111	17			2.72076	5
-1.4399	157		-1.4399	183		-1.4399	93		-1.4399	160			-0.119621	2			-2.19014	10
-1.1781	156		-1.1781	187		-1.1781	118		-1.1781	185			-2.65762	9			0.326121	7
-0.9163	119		-0.9163	154		-0.9163	97		-0.9163	152			-3.02922	7			1.00707	5
-0.6545	105		-0.6545	125		-0.6545	78		-0.6545	134			0.0357091	12			-3.09474	2
-0.3927	115		-0.3927	112		-0.3927	100		-0.3927	116			0.932006	22			-0.525559	17
-0.1309	95		-0.1309	101		-0.1309	71		-0.1309	123			1.61029	25			-2.19033	21
0.1309	98		0.1309	102		0.1309	105		0.1309	133			0.175526	2			-2.56969	16
0.3927	119		0.3927	110		0.3927	93		0.3927	110			1.11789	11			-2.14886	11
0.6545	152		0.6545	141		0.6545	106		0.6545	102			-1.03765	25			0.855464	11
0.9163	145		0.9163	111		0.9163	99		0.9163	114			1.86141	6			1.87445	18
1.1781	186		1.1781	148		1.1781	133		1.1781	136			-0.955229	23			0.709903	12
1.4399	202		1.4399	174		1.4399	149		1.4399	136			-1.6187	6			2.59086	10
1.7017	171		1.7017	206		1.7017	159		1.7017	167			-0.887288	16			2.27594	25
1.9635	232		1.9635	254		1.9635	163		1.9635	144			-2.93429	4			1.77277	19
2.2253	176		2.2253	258		2.2253	187		2.2253	180			-2.06772	16			0.0695005	1
2.4871	261		2.4871	305		2.4871	160		2.4871	200			1.359	19			0.274092	2
2.7489	230		2.7489	252		2.7489	147		2.7489	170			-0.0652837	4			1.26468	8
3.0107	228		3.0107	265		3.0107	168		3.0107	160			1.13885	11			0.0918433	12
													1.43388	18			0.310947	2
													0.730949	14			-0.607655	4
													1.20568	17			-0.690015	18
													1.403	19			0.973787	13
													1.14869	15			0.0333778	7
													-0.224306	2			-0.949869	19
													0.41632	16			2.05857	6
													0.238381	14			2.97445	13
													1.48247	1			1.85925	3
													0.154334	20			2.39628	18
													0.060573	21			-1.44336	17
													-0.608948	7			2.73714	1
													0.466889	18			-0.0169803	3
													-0.979747	7			-0.0533158	3
													-1.33025	14			0.398401	1
													0.460402	11			-1.54079	3
													-0.694294	10			0.458278	5
													-2.19869	8			1.42518	7
													-0.0789471	7			2.65035	4
													-2.87472	2			-2.74892	5
													-0.120191	19			-2.42298	9
													-1.38148	6			-2.32006	16
													0.795466	7			3.0877	17
													2.56697	25			2.66667	3
													-2.25889	24			-1.14692	6
													0.318693	23			-2.19147	18
													0.924891	4			2.97761	5
													-1.62596	11			-1.95187	22
													0.142199	21			0.300014	20
													0.215362	1			1.24144	18
													0.178355	7			0.382988	7
													0.470272	14			1.48272	22
													0.0123366	20			1.31261	10
													-1.68094	11			1.49545	13
													2.53028	14			-1.25925	23
													0.485801	10			0.774811	14
													-0.0504545	11			0.984425	1
													1.28108	18			0.0192706	1
													0.350132	5			0.613345	10
													0.241639	5			-2.14172	12
													-0.653974	2			-2.55231	7
													-0.010918	4			-0.95324	18
													0.422245	10			-2.70075	8
													0.340039	2			-2.46328	11
													0.75063	7			-0.358537	13
													-1.25645	17			-1.64949	5
													-0.706395	24			0.868374	19
													0.595171	3			2.65074	4
													0.534608	2			-0.0208996	13
													0.467138	4			2.30279	17
													-1.63079	21			0.677543	14
													-2.09796	21			2.40075	18
													0.288754	25			1.93249	22
													-0.307947	1			1.75206	18
													0.165087	6			0.507477	16
													0.696897	4			0.730532	17
													2.20837	22			0.515002	9
													1.7498	16			0.603474	2
													-0.145882	4			1.74464	19
													0.514238	1			1.32997	4
													0.958067	7			1.39337	4
													0.887374	13			1.41831	17
													1.70446	24			1.62509	17
													2.59246	25			2.48089	24
													3.13217	15			0.1807	4
													-1.05296	15			1.01262	5
													1.52455	2			0.116898	14
													0.954025	19			0.803574	8
													-2.75659	19			0.700796	7
													0.280332	7			1.60059	22
													-2.83966	17			2.17376	17
													-2.19023	25			2.36698	22
													2.72537	8			-0.68778	2
													1.85648	25			1.43916	15
													0.244956	10			1.15531	14
													-2.21721	24			0.997664	12
													1.77342	6			1.63401	18
													-0.444131	16			0.0439521	3
													0.694642	4			1.69155	23
													-1.18094	22			0.506461	11
													-2.63859	20			2.72566	22
													2.78323	24			-1.06692	16
													-1.30551	10			-0.808807	19
													-1.46315	8			-2.06496	14
													1.3903	1			-0.626773	17
													2.99253	22			-2.33852	4
													-2.18882	18			1.23304	2
													-1.35122	20			-2.08541	1
													-1.43742	21			-0.904371	1
													1.21987	23			-0.0712603	11
													0.658662	8			-0.192715	8
													0.537061	18			0.694593	3
													-1.42962	13			-0.594207	1
													-1.46155	21			-0.46147	3
													-2.48424	19			0.805737	24
													-1.84572	16			-0.267879	10
													-2.6415	17			0.00132828	23
													2.84772	5			-0.559987	19
													-2.66298	4			-0.138953	3
													-2.25507	14			0.188167	7
													2.78629	5			-2.4927	14
													-1.79413	18			-1.93081	21
													0.553827	2			-1.77012	23
													0.68513	21			-3.1159	11
													0.155637	22			-2.2595	17
													-1.54695	20			0.474529	11
													-2.88776	6			-0.70472	22
													1.08029	7			-2.02598	14
													0.624333	3			0.703568	9
													-0.00642557	19			-1.74256	23
													-0.608174	24			-2.98903	4
													-2.30174	7			-2.16944	15
													0.0531101	6			-1.64125	22
													2.1443	22			-1.41359	25
													-0.53031	16			-2.77102	2
													-2.22053	21			-1.72659	15
													2.5668	2			1.68178	13
													-0.148389	8			0.826559	1
													-2.42043	5			1.25506	12
													-0.16126	6			-1.80567	15
													-1.11447	5			-1.07066	4
													-0.508219	13			-2.36912	14
													-1.71915	10			-2.56138	4
													-2.4434	9			2.98189	3
													-0.014239	14			-1.54883	21
													-2.47945	9			-1.91057	8
													-2.08241	24			-2.12914	14
													-2.3763	17			-2.18751	14
													-2.30614	6			-1.77152	21
													0.196103	8			2.5086	2
													-0.979602	9			3.01592	9
													1.01502	9			-2.11126	15
													0.503775	1			-0.160173	15
													0.0468473	1			1.12168	3
													0.892686	11			3.12883	17
													1.19118	22			-0.529092	4
													-0.478189	4			3.03806	22
													0.469827	6			0.453071	18
													0.666591	4			1.79909	24
													1.36587	13			0.0936868	19
													1.03383	15			-0.105591	8
													-1.61432	22			0.877465	20
													-0.575637	23			0.313338	10
													-2.00293	15			0.142173	13
													-0.678169	13			-0.852432	2
													2.8317	16			-0.630943	5
													1.03421	23			-0.427401	22
													0.543369	5			1.08713	2
													2.36474	24			-1.63383	25
													-0.121257	6			-1.596	14
													0.439048	7			2.26797	13
													1.32677	23			-2.60595	4
													0.177939	2			-0.528514	15
													0.0897778	8			-1.85672	11
													1.61752	3			1.18297	11
													-2.64598	11			1.06548	5
													-2.69344	14			0.913881	7
													0.348552	10			0.601826	7
													-0.0380391	5			0.85209	10
													-0.192628	23			0.342657	4
													-1.92346	23			0.421978	5
													1.15589	3			1.77037	22
													1.79704	12			2.10745	15
													2.60787	22			1.07922	13
													1.0051	7			2.54406	20
													2.46292	9			0.288016	7
													3.00445	16			1.27041	19
													-0.746085	10			0.101646	1
													-1.10099	22			0.713357	10
													-1.95738	14			1.1359	14
													-1.06285	9			0.085862	1
													0.599766	1			0.521779	2
													0.177767	11			2.12108	25
													1.18469	24			0.510488	5
													-0.0526444	5			-0.115116	8
													-0.53651	3			-0.636366	8
													0.496143	11			-0.00551371	8
													2.02474	24			-0.543651	23
													-0.0694574	6			-2.89146	10
													1.94235	25			-2.05869	1
													2.39923	21			-0.21721	18
													-1.67915	11			1.58359	21
													-1.67164	19			0.704262	16
													-2.73814	11			1.09147	20
													-0.364543	25			1.02706	6
													2.78818	1			0.237676	7
													-1.71681	12			-0.0635931	9
													-0.987896	21			1.6607	12
													-2.02364	16			-0.709887	17
													-0.608707	8			0.162923	5
													-1.94987	11			1.42384	22
													2.95105	4			-0.365296	2
													-1.74693	21			0.293072	11
													-2.88021	4			0.181307	9
													-2.17234	13			0.428873	12
													-0.370568	21			0.5935	14
													0.471437	12			1.08543	20
													1.74431	21			1.91025	23
													1.797	24			1.09942	13
													0.188553	10			-0.614685	21
													-0.188651	1			-0.219679	22
													-1.46536	23			-0.228795	13
													-2.32512	18			1.53557	10
													-0.242837	1			-2.02518	13
													0.0921712	5			0.787443	24
													0.401409	1			-1.16679	21
													1.26464	15			-1.77454	8
													1.47485	17			0.114889	23
													0.332812	1			-0.847353	8
													0.255041	4			2.85297	10
													-2.21177	10			-2.74651	19
													-1.62677	20			0.99893	9
													-2.9026	12			2.55251	22
													-1.30549	11			0.74328	9
													-1.16279	21			2.34288	23
													-2.0077	1			1.05096	6
													-1.28535	18			1.47294	25
													-2.93319	5			1.1694	16
													-0.995204	11			1.87677	23
													2.30592	1			2.33292	10
													3.12122	2			-1.43841	25
													2.94697	7			0.685138	3
													-2.59951	4			-1.04363	2
													-2.44216	12			0.593828	23
													-2.95741	4			0.608641	9
													3.13108	2			1.72517	23
													2.77008	1			-0.348149	3
													-2.23517	2			0.0849235	8
													-2.21717	10			1.28837	22
													3.03676	2			-2.31611	21
													-2.4897	10			1.03473	9
													-0.991886	22			1.8908	14
													-1.69319	4			0.429267	13
													-2.16801	11			-0.987657	24
													-1.46014	20			-1.86698	13
													-3.08108	17			-2.32635	11
													-2.68497	22			-0.546846	25
													-0.768856	7			-1.45012	25
													1.26899	6			-2.54505	4
													0.163036	17			-1.85566	11
													-0.0506094	8			-0.802414	21
													0.43305	13			-1.55867	14
													0.741488	11			-2.18702	9
													0.20572	1			-2.1033	6
													1.47675	17			-1.84773	12
													0.309676	7			3.01774	3
													0.403725	2			-3.10818	6
													0.637445	11			2.91972	1
													1.51677	22			3.05851	4
													-0.358571	5			-2.64406	8
													1.42419	21			-2.9437	2
													1.39585	25			-1.19542	24
													2.13495	20			-1.7338	20
													1.24431	9			-2.51047	9
													-0.30143	16			-2.46225	1
													-1.63771	20			1.67476	15
													-2.73114	6			0.633591	2
													-2.6271	8			1.34529	6
													-1.93557	14			1.91452	19
													-2.3021	12			1.24853	14
													-2.08258	12			1.04725	9
													-0.936068	23			2.20573	22
													-2.27432	13			1.44304	12
													-1.10934	19			0.438971	4
													-1.42771	9			1.11653	15
													-0.931788	22			1.03313	17
													-2.07833	2			0.482879	10
													-1.5054	15			0.600593	12
													-2.98629	13			1.07099	11
													-0.929913	18			-0.208505	4
													0.165918	21			0.0612827	2
													-0.502702	16			0.718382	3
													-0.575105	8			0.899202	15
													2.54184	13			1.26778	21
													-1.0324	10			0.57685	12
													1.94262	10			0.997102	6
													0.518972	2			0.820991	7
													1.79356	5			0.0407009	3
													0.266769	12			0.116826	8
													-3.13329	20			-2.13327	6
													0.150081	2			0.82931	25
													0.567556	4			-0.114096	14
													1.85431	24			0.729645	25
													0.991722	17			-1.76916	12
													1.50659	22			-1.26702	15
													1.20857	8			-1.87425	8
													0.736834	16			0.0128552	22
													0.330081	8			-0.586263	17
													0.419762	1			-0.33379	15
													0.464177	1			-1.71526	2
													-0.193235	2			1.37963	11
													0.637728	2			-0.644831	23
													2.39347	25			-0.370244	3
													0.373195	8			-0.94361	9
													0.153927	1			0.536598	14
													1.51113	22			-0.569817	6
													-1.53579	25			-0.266407	7
													1.56192	24			-1.15544	5
													0.501696	9			-0.508433	8
													0.482329	13			-2.0282	21
													0.9228	15			-0.821156	2
													0.283596	5			0.646543	22
													1.17005	14			0.376908	3
													0.0966592	7			0.592769	3
													0.997094	11			-3.0954	6
													0.652188	9			-3.0082	22
													-0.242027	3			-2.91397	24
													0.152018	1			1.39277	17
													0.205059	2			-1.28589	5
													1.85582	14			-1.17061	3
													1.99185	16			0.362683	23
													-0.0532247	2			0.85912	14
													1.7115	24			1.72158	25
													0.200061	6			0.41046	13
													-0.449217	9			1.59385	19
													0.0724884	16			1.55546	13
													1.45211	19			2.29736	22
													-2.2539	6			-0.612272	10
													-1.82883	12			-0.258175	15
													2.77043	3			-2.86185	10
													-1.71563	21			0.750245	4
													-2.02909	1			2.80892	5
													2.97418	11			0.823511	16
													-2.714	18			2.14172	16
													-0.519084	18			-0.668396	4
													-0.0552765	23			-0.103861	12
													-0.814662	21			-1.01552	10
													-1.83901	15			0.0883514	12
													2.93287	2			0.562046	18
													-1.62771	19			-0.284236	4
													-1.48987	19			-0.949042	24
													2.76497	3			-1.44475	20
													-2.01439	15			-0.407693	18
													-0.0828194	22			-2.22733	11
													-1.44417	18			2.9287	8
													-2.88239	4			-1.21649	25
													-2.29519	6			-2.05948	15
													-0.794555	3			-1.85369	9
													0.414447	20			-1.14715	6
													-0.0844643	9			-0.543022	14
													-1.03502	11			2.65372	1
													-0.360353	14			-1.55164	23
													-1.75773	10			-1.83594	9
													2.25867	4			-1.22066	20
													-1.22861	25			3.13158	5
													-2.8362	8			-1.52172	20
													-1.08852	3			-2.55464	3
													-0.068962	18			-2.30463	14
													-0.226134	15			0.18449	21
													-0.0921455	18			-1.71508	2
													1.59961	20			1.71936	10
													-0.741573	9			2.96478	17
													-0.960513	10			1.31799	8
													2.63637	15			-0.024587	8
													1.68041	6			2.91958	19
													-2.93855	14			2.83412	24
													2.08772	5			0.106986	6
													-0.32932	5			0.276569	9
													0.476191	5			-0.0481281	5
													1.19853	10			0.781921	9
													1.77931	8			1.9781	20
													-0.273803	10			-0.508296	1
													1.37468	20			0.972162	8
													-0.554096	2			0.355491	5
													0.392357	3			1.95019	23
													1.43256	15			0.212874	5
													0.997407	15			-0.610719	4
													0.80127	7			1.68681	22
													-1.0678	5			2.04558	19
													-1.37337	6			0.77994	4
													2.92988	20			-2.97223	23
													1.87029	6			0.363262	2
													-0.702018	1			1.47536	16
													0.711779	2			1.81524	20
													-0.57255	6			1.00543	18
													-0.0217212	9			0.688121	4
													-0.555164	2			2.64078	20
													2.07653	16			-0.302165	2
													1.76681	22			1.21472	16
													-2.06405	23			1.04024	12
													0.396105	3			1.23022	11
													0.494429	11			0.270088	8
													0.13811	3			1.43464	23
													0.244957	6			1.78993	7
													1.7787	14			1.46625	1
													-0.167642	4			1.8277	16
													1.03698	22			2.2963	22
													0.747485	10			0.161175	3
													2.42861	16			1.54349	21
													0.198292	5			0.0898454	2
													1.48952	9			1.97468	14
													1.22277	12			0.11093	10
													1.31075	22			0.833275	19
													1.25103	7			2.08599	10
													0.595807	9			0.791055	12
													-0.173621	6			0.951277	14
													-0.0686846	5			1.35184	19
													0.556346	4			3.10423	25
													1.63736	16			-0.0182603	1
													0.180268	9			1.59353	5
													2.27756	24			0.118456	17
													-0.725866	4			1.35872	20
													0.386196	6			1.593	25
													1.14421	15			1.95774	23
													-0.355025	5			0.567817	4
													0.69113	8			1.59962	19
													1.09058	13			-0.444607	7
													0.391574	5			1.06495	4
													0.780945	11			0.250397	9
													1.71781	15			1.42341	12
													1.85818	20			1.35139	20
													1.36379	19			1.05824	12
													1.46705	24			0.982308	12
													0.606133	8			0.0897918	3
													0.52603	1			1.61143	23
													1.33826	11			1.08265	19
													2.53522	22			0.946615	17
													0.0593509	6			0.228719	4
													1.20075	17			2.05902	20
													0.801295	12			1.30746	14
													0.959013	9			2.05612	24
													1.78152	19			1.28099	17
													0.54233	13			0.533508	1
													1.52437	4			2.43542	25
													1.36931	7			0.914417	12
													-0.00233587	12			-0.0359868	6
													-0.0151431	14			0.4956	5
													1.12543	9			1.68043	20
													0.964906	6			0.323127	8
													1.07961	11			0.402837	3
													0.708623	11			2.15512	24
													0.821736	6			1.14074	14
													1.47972	19			0.914982	3
													0.517174	6			-1.42104	12
													0.413878	7			2.11568	18
													1.08443	15			1.72548	19
													2.6742	21			2.19604	25
													0.203177	4			1.25681	3
													0.735964	12			2.44106	11
													0.332701	4			1.53976	2
													2.27091	23			1.95872	8
													0.379685	1			2.93936	20
													1.06324	12			1.19017	1
													0.610204	6			0.899021	2
													1.11427	13			1.12799	16
													0.104145	7			1.85641	11
													0.436675	7			1.6404	5
													0.650506	14			3.03485	23
													1.38978	23			0.623041	21
													0.536884	5			0.7847	5
													0.648331	13			2.76515	24
													0.942194	13			2.39094	16
													0.359662	1			1.17013	24
													0.963013	8			0.58289	13
													1.75953	9			0.23143	18
													0.90665	11			0.794028	9
													0.42535	2			0.9838	10
													1.21211	12			1.40698	3
													1.3	22			2.74753	19
													0.0538061	4			1.35444	9
													0.742014	7			2.55847	24
													1.24362	14			-1.36475	9
													-0.36731	5			-1.2977	19
													0.600158	25			-1.47902	16
													1.5592	13			-1.91025	8
													-0.267133	1			-1.72555	10
													-0.986689	1			-1.06496	17
													2.94013	19			-1.71252	12
													0.669521	14			-2.65598	2
													2.27301	8			-2.19429	3
													-0.569556	2			-2.43913	14
													1.60301	8			-2.46423	20
													2.19383	15			-1.81553	14
													-0.545191	2			-1.55339	17
													1.23164	12			2.62285	14
													1.48067	10			2.45908	13
													0.622671	1			-2.88689	9
													-2.57144	21			-1.54937	8
													1.34975	13			1.82714	25
													0.553927	2			0.878688	17
													-0.0523207	5			-0.819498	19
													-0.660074	25			-0.98639	20
													-1.27251	18			-0.842969	22
													-1.06958	23			1.47901	4
													-2.40008	19			-1.63992	10
													-1.16861	21			2.42369	8
													-3.06897	5			3.11446	17
													0.902881	20			2.61378	24
													0.102778	10			-0.607475	23
													-1.53017	25			2.22731	18
													2.41943	8			1.5452	8
													9.17868e-05	6			-2.70948	6
													1.80347	1			-2.79905	12
													-0.604969	22			-2.59348	16
													2.85662	2			2.58452	19
													2.87011	6			0.92549	3
													-1.25804	25			-1.58546	11
													-1.01918	16			-0.960243	14
													-0.575763	19			-2.18864	5
													-2.08465	22			2.32223	1
													-0.170492	20			-3.13607	15
													-1.89379	15			2.55185	4
													-0.257407	23			-1.12358	21
													-2.19038	15			-2.35111	3
													-0.245691	20			-1.20688	17
													-0.95218	19			-1.29825	6
													-1.39981	22			-2.98511	1
													-0.906209	12			2.18195	6
													-2.81573	5			2.26804	7
													-2.45926	9			-1.99344	25
													-1.54868	15			-2.37523	19
													-2.21135	22			0.995539	14
													2.46196	4			0.929718	8
													-2.26296	17			1.39188	14
													-2.08649	15			2.00703	22
													2.12812	1			2.15799	21
													-1.27569	10			0.0513161	3
													3.12248	12			0.87436	13
													-1.76317	24			-0.236518	2
													-1.61782	14			1.8406	25
													-0.629227	20			0.740216	5
													-1.59826	21			1.02623	7
													-2.62184	2			0.412249	6
													-1.43333	20			1.78833	18
													-0.117239	3			0.962625	11
													1.30893	21			1.94782	11
													0.915879	9			0.824951	19
													1.33219	13			1.39769	8
													0.553716	17			2.62537	23
													1.01371	6			0.0614979	2
													2.04272	18			1.08542	7
													0.248041	10			0.524993	3
													0.47559	4			1.32093	14
													0.944922	9			0.668922	1
													0.491649	6			1.19985	11
													1.01559	13			0.528034	4
													1.4413	13			0.164199	1
													0.268243	14			0.11923	7
													-0.0829759	2			2.11099	23
													0.268898	5			1.43821	12
													-1.04632	7			0.476222	5
													1.33875	24			1.03392	12
													1.03207	11			1.91146	23
													-0.0940102	1			1.00433	9
													1.8042	25			0.963212	9
													-0.674561	1			0.14123	9
													0.646936	17			3.08877	22
													0.921989	10			2.15978	18
													0.81886	2			1.32295	13
													0.1889	7			2.22396	24
													0.912789	16			1.75389	25
													1.5067	16			0.74362	15
													1.24992	16			1.45322	24
													0.534112	8			0.260133	4
													0.43485	7			1.81873	25
													1.5934	20			0.856183	12
													1.18573	17			2.89247	22
													1.18598	12			1.81184	15
													0.333444	6			1.37106	5
													0.392281	3			1.24146	22
													0.794178	9			0.329174	1
													0.495704	22			0.213195	1
													-0.201678	11			0.456296	10
													0.258732	18			0.996863	21
													0.0813263	8			0.495422	8
													0.880503	13			1.53904	23
													0.267319	5			0.512462	10
													1.24966	15			2.03466	23
													1.40149	11			-0.232561	6
													0.750916	3			1.08877	17
													1.54941	13			1.08486	17
													0.842068	15			0.858103	10
													0.650615	7			1.84428	23
													0.475751	7			0.527833	6
													1.22958	19			1.15087	15
													0.334554	8			1.3345	19
													0.555423	3			0.873071	13
													0.602403	16			2.12354	21
													0.391402	12			0.582646	6
													0.821607	16			0.49886	2
													0.0926947	7			-0.86684	9
													1.79907	24			-0.12571	19
													1.33764	18			0.452557	3
													-1.99731	4			1.07818	11
													0.138871	17			2.00735	17
													0.946957	2			1.86128	11
													1.27514	12			0.598538	13
													0.972669	5			0.374566	11
													-0.943414	9			1.69078	24
													-0.0302666	21			-0.390986	2
													0.0814261	2			0.232065	6
													0.268782	3			0.887408	5
													0.139933	1			1.39004	6
													2.23717	10			0.389003	4
													-3.02621	22			1.14186	13
													1.08124	19			2.14619	25
													1.03081	10			-0.0864552	5
													0.290737	2			0.572731	7
													0.816271	6			0.604824	10
													1.12114	5			0.277221	3
													1.7666	13			0.120202	8
													0.2989	1			0.779745	17
													0.138099	4			0.611762	13
													-0.343378	2			1.69608	7
													0.990198	10			0.578053	1
													0.773119	11			2.09626	15
													0.111188	4			0.806775	7
													-0.0765239	3			0.779542	8
													2.55131	23			2.75223	5
													0.0104506	3			-1.45946	19
													1.75753	22			-2.71914	19
													0.0568589	3			2.49618	7
													1.54098	20			-2.60175	18
													1.58338	25			-2.01538	8
													0.833519	8			-1.3557	14
													1.06955	20			-1.26253	23
													0.0349408	2			-1.31596	22
													1.26586	21			-1.4492	19
													0.568481	10			2.88416	17
													-0.0405261	5			-1.29344	22
													0.860447	3			-1.49069	4
													-0.302937	1			-0.490501	18
													0.953741	13			-2.25474	17
													0.663652	10			-1.53546	10
													0.707193	2			-1.4644	15
													0.759769	24			-1.90478	9
													0.331145	1			-2.28005	10
													0.969053	12			-1.51473	19
													1.26912	20			-1.20995	16
													0.0739495	1			-2.33614	2
													1.26442	16			-1.25833	15
													0.780237	19			-1.63975	10
													0.691972	7			-1.94598	7
													0.657052	4			-1.53553	22
													-2.32049	4			-2.36856	15
													0.767436	15			-2.02493	16
													0.755076	3			-2.98748	3
													-1.82543	2			-1.76491	19
													1.26741	6			2.51247	3
													0.354189	11			-2.47788	19
													-0.816389	8			-1.86063	15
													-0.333676	9			-1.0256	20
													1.78451	16			-2.25487	18
													1.14933	23			-2.49611	2
													2.36839	20			-2.94305	3
													1.19162	5			-1.36739	13
													2.21118	20			2.65793	2
													1.35874	9			-2.98644	19
													0.0878182	5			-2.56408	8
													0.843552	25			-1.76551	20
													1.27879	10			-2.46911	10
													0.0906812	24			-2.86254	19
													-2.00884	13			-0.82666	18
													-1.63132	5			-0.584405	23
													2.71007	22			-1.96218	5
													-0.0673522	15			-2.47491	20
													-2.54772	18			-1.73046	10
													-1.17378	24			-2.96288	3
													2.49778	17			-1.70275	17
													1.74343	12			-1.18099	19
													0.632834	2			-0.827232	20
													3.04062	8			-2.5986	6
													-1.97527	3			-0.908896	24
													-1.08771	14			2.26482	4
													-1.57965	13			2.90461	12
													-1.63087	19			-1.12519	20
													-2.23601	22			2.40389	2
													2.14024	22			3.13708	4
													1.19179	14			2.92043	2
													-0.97399	25			-2.30879	15
													-1.96008	15			2.95459	3
													-2.34612	14			-2.60327	19
													-1.85699	10			-1.44436	19
													-2.09669	18			-1.03442	25
													-2.04473	7			-0.314738	5
													-1.70702	24			-2.93409	6
													-2.18999	12			-1.65569	6
													-1.64753	21			3.10246	2
													-1.35087	14			-1.39185	15
													-1.38255	17			-2.88856	4
													-2.08704	14			-1.53238	20
													-0.220964	24			-2.12626	11
													-2.32276	8			-2.87122	20
													-1.80118	24			-1.3618	21
													1.27901	1			0.78388	5
													-1.65969	22			0.200781	5
													-1.72561	21			1.44811	11
													-3.00091	9			2.52921	24
													-2.54675	17			2.16516	21
													-1.86795	19			-1.86301	6
													2.97366	10			-0.786573	1
													0.0654495	22			-0.336592	12
													0.28284	25			0.702638	14
													-2.98021	4			-2.79155	1
													-2.71211	14			0.23109	8
													-2.28399	14			0.795188	6
													2.66299	6			2.27948	19
													-0.623368	20			-0.479395	4
													3.00458	8			-2.59588	2
													-1.70332	23			-1.02021	21
													-0.497897	25			2.12875	15
													-2.06125	3			1.61182	2
													-2.08378	7			-2.09433	24
													-0.970123	22			-0.0269384	18
													-1.4071	11			-1.31134	16
													-0.479321	25			-2.12075	6
													-2.54518	8			-1.4297	13
													-2.27423	19			-1.93377	6
													-2.98641	1			-1.27624	14
													-1.99492	8			-1.01947	20
													-1.70049	12			-1.42341	12
													-2.14193	6			-1.98851	12
													-0.365681	1			-2.60436	10
													0.678459	13			-0.711721	15
													1.2085	11			-1.50127	4
													-0.952048	12			-0.607499	15
													-1.7416	1			-0.0288409	22
													1.69826	1			-2.80354	24
													-2.49692	16			-3.11897	20
													3.08045	16			1.16864	2
													-1.21502	14			-1.05429	24
													-0.229058	20			-2.68845	2
													-1.9078	25			2.05933	6
													-2.89921	16			2.31439	9
													-0.441382	16			2.65477	13
													-1.07325	14			-0.956711	21
													-0.564703	20			-1.39114	20
													-2.25712	24			-2.14669	10
													0.323411	20			-2.67251	11
													-2.58383	5			-2.56161	9
													-2.72731	15			0.780554	4
													-0.931819	18			-2.42478	22
													3.08098	15			-1.33991	21
													-1.26916	22			-0.509594	20
													-1.75101	16			-0.242074	4
													-1.27044	14			0.111819	12
													-1.98691	6			0.409515	22
													-1.59079	19			-1.27383	1
													-2.20287	11			0.524803	1
													-1.6257	18			1.46089	13
													-2.73742	4			0.487826	1
													-2.16026	11			0.479503	4
													-2.76945	3			0.3735	1
													-0.54	18			1.51968	19
													-2.86734	8			1.03111	13
													-3.08003	8			0.140441	2
													-1.42357	16			0.157032	7
													-1.63878	24			0.512527	11
													-1.85169	23			-0.126016	3
													-2.27889	18			0.774419	10
													-2.86483	11			0.226638	3
													-1.92477	6			0.0546105	7
													-2.172	2			1.32135	13
													3.12985	1			0.828687	7
													-0.578673	6			1.56403	18
													-0.848034	24			0.974869	11
													-2.35882	13			1.90749	17
													-1.4114	19			0.278829	7
													-1.05493	23			1.67869	17
													-2.31133	8			0.822334	6
													-1.95486	12			1.52267	24
													-1.91564	19			0.690341	18
													-2.54332	11			1.16548	12
													-0.306219	10			0.545895	5
													2.49807	1			0.648613	23
													-2.0973	22			-0.799608	6
													-2.60427	7			0.703929	6
													-2.49695	8			1.21306	16
													-2.29194	13			-0.123049	4
													0.669398	4			1.37044	23
													0.64697	6			0.0569698	7
													1.35632	15			-0.0740699	6
													0.277608	1			0.824492	3
													0.986959	10			0.865818	8
													0.542516	4			1.81776	21
													1.96964	25			0.358354	6
													1.07896	14			0.810385	11
													0.355625	7			1.7996	24
													1.08846	16			0.261693	3
													0.546108	9			0.123939	1
													1.48215	16			0.971414	11
													0.508111	3			0.785578	9
													1.54708	25			0.171762	1
													-0.0452724	5			0.601768	4
													0.857796	2			0.728504	20
													1.5772	11			0.24056	14
													-1.07109	15			2.38747	16
													-0.572479	24			1.57979	13
													0.781879	6			1.16722	8
													0.625065	8			-0.0177008	3
													0.356189	14			0.706561	10
													1.07957	15			0.103972	3
													0.586902	9			0.910826	15
													1.55184	20			0.0365264	5
													0.125818	3			1.01051	17
													-0.069999	6			0.188007	7
													0.218765	10			0.94339	6
													-0.168212	5			1.47484	19
													0.896929	16			0.396138	5
													-0.108719	4			0.407379	7
													1.37551	25			0.63362	17
													-0.128459	6			-0.552336	11
													0.939501	25			0.438023	17
													-0.445812	8			0.320823	6
													0.358755	17			0.946444	14
													0.339087	16			0.115165	3
													0.56317	6			0.359912	14
													0.327323	10			0.636847	18
													0.7631	15			0.0922679	11
													0.843381	7			0.716874	19
													0.67774	10			0.404525	6
													-0.903542	25			1.79166	22
													-1.42465	18			0.475347	6
													0.344614	7			1.47931	16
													0.345338	11			1.10007	11
													-0.163212	5			0.649127	5
													-0.126346	1			1.45565	17
													0.439704	8			0.555722	6
													-0.0497951	4			1.37877	16
													0.154573	8			-1.72524	5
													0.481097	10			1.90039	24
													1.37739	20			0.434768	10
													-0.19175	2			0.880085	15
													0.704547	12			-0.170625	2
													-1.42992	2			-0.0640977	9
													-0.971991	9			-0.229298	8
													1.85576	23			-0.306764	1
													0.146549	4			0.826955	16
													1.15832	15			1.77981	11
													0.620631	5			2.46496	20
													1.71615	18			1.15213	3
													0.906743	8			1.83729	12
													0.581364	5			0.229749	8
													-0.644206	2			0.906072	17
													-0.182068	8			0.34608	16
													0.531802	7			1.09015	25
													0.190391	8			0.0306408	12
													0.388387	9			0.774706	21
													1.24942	22			0.123283	12
													0.77876	16			0.763819	13
													1.08098	23			0.195099	6
													0.186419	3			1.12235	17
													1.42489	14			0.417976	4
													0.811072	6			1.01694	11
													0.428249	25			0.554236	5
													-0.0596949	19			2.22728	7
													-0.323223	11			3.08804	16
													0.584375	6			1.04811	11
													-0.0919182	1			0.564809	15
													0.320653	6			-0.0506071	2
													1.08534	25			1.05795	14
													0.671828	20			0.587308	6
													-0.56293	5			-0.0313701	3
													0.434623	17			1.36597	20
													0.858848	8			0.654085	11
													0.482054	16			0.625602	11
													-0.456715	5			1.1984	13
													-0.0532559	10			0.243894	1
													1.72125	12			1.17787	18
													1.16739	5			0.512746	10
													1.38002	15			1.4378	21
													0.557663	5			-0.0731988	3
													0.0348062	2			0.85185	14
													-0.365225	16			0.149481	2
													0.18912	24			0.926158	15
													0.501971	11			0.497536	9
													1.32552	21			1.88734	11
													-0.338226	1			2.85785	21
													0.485322	11			1.06624	2
													-0.134454	1			2.03675	12
													1.5181	23			0.316743	2
													1.01404	16			0.165788	4
													0.959168	20			0.666672	23
													0.471105	14			-0.295653	11
													0.957908	15			1.13786	12
													1.68483	24			1.51951	15
													0.479555	9			0.00987801	9
													1.20648	18			1.24708	19
													0.250875	6			0.380511	8
													0.817811	12			0.00450723	2
													1.91852	25			0.702772	16
													0.215221	5			0.403329	8
													1.31593	18			0.545503	6
													0.797694	16			-2.38873	24
													1.18887	10			2.08233	21
													0.659569	10			1.16777	17
													1.03198	9			1.8237	25
													2.04448	22			0.477074	9
													0.965771	8			1.133	17
													0.60643	11			0.877101	15
													-0.422128	9			0.0811477	4
													1.94182	21			0.877085	15
													1.49087	15			0.195503	5
													1.35468	12			1.81615	18
													2.32021	23			0.488696	3
													0.454753	1			0.884155	3
													1.42029	12			1.28983	6
													-1.45567	15			2.35495	18
													-1.97328	7			1.73072	11
													1.41551	18			0.481075	6
													0.684625	9			1.26629	15
													0.211319	2			0.648791	8
													-1.57519	3			1.698	20
													1.04826	9			1.15488	14
													1.5002	19			0.399333	4
													-0.364543	2			1.40853	15
													0.370722	4			0.580424	2
													-0.0642776	12			1.35819	12
													1.84036	8			-0.0456901	1
													0.931311	15			0.83185	12
													0.742026	6			0.732763	10
													1.84479	16			1.03766	14
													1.05524	5			1.20229	15
													-0.453	4			0.971482	12
													1.01862	24			1.52225	17
													-0.315637	4			1.0742	11
													0.465485	11			1.61386	9
													0.197614	9			1.07025	3
													-0.724809	3			0.7312	12
													0.568095	15			0.00147092	15
													-1.64215	17			0.561896	9
													-0.0262378	10			1.47197	20
													1.07004	11			0.46824	8
													1.82132	21			0.932152	19
													0.160626	3			0.28808	2
													2.23103	7			0.87317	9
													-0.263615	14			0.251957	2
													1.1773	24			1.43809	10
													0.512169	16			1.29438	11
													0.951136	21			0.720798	4
													-0.0737759	9			0.939232	18
													0.365191	14			1.38634	24
													-2.51643	15			0.50331	12
													1.67034	25			0.950415	18
													0.231087	7			0.366286	6
													1.54981	8			0.339009	6
													-0.728711	1			-0.0410693	1
													0.968963	7			0.790564	12
													1.69618	23			0.0361004	2
													0.707428	16			2.45639	18
													0.46967	1			0.31796	10
													1.30992	18			0.930671	3
													0.269476	4			1.89321	14
													0.39264	4			1.4822	22
													0.709923	9			0.492038	10
													0.126973	6			0.849883	2
													-0.59303	12			1.83987	15
													1.17377	22			0.780022	2
													0.850376	7			0.12736	2
													1.53196	17			1.14895	15
													1.02305	11			0.531731	8
													0.546272	5			1.01087	7
													0.554491	1			0.685858	3
													1.53801	11			0.983715	13
													0.913781	4			0.12592	2
													0.0834625	7			1.72934	23
													0.286862	3			1.24749	17
													2.05857	20			1.06487	14
													1.60369	15			1.3849	16
													0.868565	7			1.20929	14
													1.05556	8			0.730937	8
													0.0100471	1			0.79417	12
													1.28553	18			0.20585	2
													0.813327	12			0.10703	25
													1.75518	24			-2.31016	6
													0.26527	5			-2.16111	3
													1.20713	17			-1.16075	10
													-0.00744595	6			-0.480096	1
													0.297557	4			-2.9897	12
													-0.666915	21			-1.77865	21
													0.299223	10			-0.906772	24
													-1.93275	17			-1.27613	19
													0.582759	9			-1.72058	13
													1.82702	23			0.588877	2
													-0.0118242	1			-2.28415	18
													0.894189	11			-2.69767	13
													0.517009	18			-0.73244	25
													0.28741	3			-1.33503	18
													0.00893902	18			-2.40821	10
													-0.426983	12			-2.3682	21
													-0.461854	7			-2.85845	14
													1.48741	20			-2.46896	19
													0.870193	13			-2.07856	24
													1.9128	21			-2.85965	13
													1.58779	17			-2.23311	21
													0.774769	7			2.65166	1
													0.448487	11			-2.39196	9
													1.14387	9			-2.97497	19
													0.265418	6			-3.01457	10
													1.85574	20			-2.11189	22
													1.30488	25			-1.43379	22
													0.77209	17			-1.87986	13
													0.112285	2			-1.26598	20
													1.02995	14			-1.25219	12
													1.05512	22			-2.39886	8
													1.93299	25			-2.23236	12
													1.45432	19			-2.35553	11
													0.65686	9			-2.87917	4
													0.924796	18			-1.49486	11
													0.443326	12			-3.04475	7
													1.27043	22			-2.65636	12
													-0.038524	6			-1.95598	21
													0.788579	16			-2.5534	16
													0.587151	6			2.41481	3
													0.311659	5			-1.57153	23
													1.95595	23			-1.82041	6
													1.46739	17			-1.25085	12
													0.576712	6			-2.07194	3
													-0.0829183	11			1.9058	2
													-0.0837185	3			-3.09932	18
													1.00323	16			-2.69876	23
													0.814913	16			-2.25619	19
													0.784246	12			-2.81185	1
													-0.0620052	2			-0.494495	25
													0.955377	10			-0.742195	22
													1.60772	18			-0.499435	25
													0.751358	7			-0.549128	19
													1.27393	16			-1.95041	10
													0.100912	3			-2.46842	3
													0.163484	5			-1.5195	14
													0.759246	12			-2.57387	1
													0.197796	2			-1.33101	15
													0.921566	18			-1.95524	8
													0.202942	8			-1.16471	17
													2.05568	23			-1.57064	18
													1.38283	15			-2.18815	11
													-0.691103	7			-1.07738	24
													0.964886	20			-1.50784	19
													1.44699	14			-0.317507	14
													0.640864	3			-1.78935	23
													1.35733	11			-1.0322	15
													0.757998	9			-3.09123	6
													1.53785	24			-2.35727	16
													1.06719	18			-2.7967	8
													0.777844	14			-2.28208	13
													1.42382	23			-2.45713	10
													0.357344	12			-2.39021	7
													1.4082	25			-1.35891	14
													-0.0561707	7			-1.66207	15
													0.994685	20			-2.70575	13
													-0.240073	5			3.01423	2
													1.8304	22			-2.64015	2
													0.152538	3			-2.06856	18
													1.29077	16			1.89961	7
													0.545839	6			-2.66092	17
													1.87259	22			-1.65198	18
													1.31874	15			-2.50834	7
													0.0855965	2			-1.71666	15
													0.523388	10			-2.22374	3
													0.343537	7			-0.905208	25
													0.486073	10			-1.43976	18
													0.0951737	5			-2.04895	10
													1.51759	22			-1.44113	22
													1.02952	16			-1.68706	22
													0.721759	11			-1.17559	16
													0.243406	5			-2.74869	15
													0.712199	7			-3.13618	16
													0.739698	19			-2.261	18
													0.361923	16			-2.74762	10
													1.1706	19			-1.85921	16
													0.104093	6			-2.38874	7
													0.607791	3			-2.6697	13
													1.32205	16			0.74684	3
													0.631358	8			1.10886	16
													1.25036	13			0.269901	5
													0.768889	7			0.120434	2
													0.28704	1			0.735492	3
													1.00943	3			2.00374	19
													1.69716	10			0.429507	7
													1.20449	4			1.91145	16
													-0.465307	5			1.36285	8
													-0.153433	4			0.952116	2
													1.32342	22			-0.290844	10
													0.573395	3			1.59181	9
													0.546502	11			0.0751652	17
													-0.352801	11			0.920249	4
													0.467518	21			2.80288	25
													0.994223	16			0.929994	6
													1.35209	10			-0.715805	13
													0.00534746	14			0.825483	19
													-2.18806	19			1.16278	8
													0.924074	22			-0.786334	22
													2.60935	14			-3.09667	5
													-0.292661	11			-2.56705	22
													-1.02067	22			2.06435	10
													2.30421	5			-2.13546	20
													-1.07115	11			-1.4284	24
													2.04519	2			-2.91948	3
													-0.0350286	25			-2.61583	19
													-1.54062	22			0.300829	2
													0.489563	7			-2.88647	10
													-0.55575	24			1.42533	20
													2.03126	14			-1.49896	22
													-2.27739	5			0.773824	2
													-1.7975	11			2.64725	24
													3.05937	6			-0.808977	1
													-1.86847	24			1.8773	20
													1.39763	24			1.95394	22
													2.63675	2			1.03281	8
													-2.51289	17			1.6604	16
													-0.582197	16			0.458471	3
													-1.58498	24			1.68067	15
													-2.29686	15			2.18622	21
													-2.78268	10			-0.481399	24
													-0.753207	17			1.52733	24
													2.43655	4			0.627276	5
													-0.466872	15			1.51304	16
													-1.27909	16			0.759321	5
													-1.86825	9			1.2454	4
													-0.360439	20			2.09444	15
													-2.38448	15			2.17962	13
													-1.2877	15			1.93721	13
													1.95711	6			1.76647	16
													2.77821	15			0.946937	6
													2.18019	17			0.963443	24
													-1.28795	16			1.54389	18
													-2.80163	1			-0.896868	7
													-1.57989	16			1.37575	21
													-1.45969	24			-2.22007	25
													-2.56563	5			-2.81089	18
													-3.09341	3			2.37349	22
													-2.18658	12			-2.90011	2
													-2.77118	12			2.2749	6
													-2.43115	16			-0.806026	22
													-2.7798	10			2.80196	3
													-2.22739	15			1.99851	4
													-1.92929	23			3.00697	5
													-1.63013	21			1.95485	8
													-1.50183	24			1.32754	7
													-2.03059	10			0.461726	2
													-2.58893	3			-0.331831	9
													-2.54572	20			-0.032858	20
													-2.51335	1			1.41821	3
													1.73843	15			0.156795	1
													0.177881	3			1.58044	12
													0.102836	12			0.258474	21
													-0.773172	5			1.71348	16
													0.649427	8			2.30218	24
													1.0653	13			1.88837	12
													1.29594	9			2.68185	17
													1.8518	6			0.576177	17
													-0.0338695	6			-1.7989	20
													-0.307323	3			0.77596	24
													0.358047	17			-1.92111	25
													0.921256	5			-3.10182	10
													-0.434461	1			-3.06735	9
													-0.944887	3			-1.55173	23
													-3.13021	3			2.88114	3
													0.632406	8			-2.89663	21
													1.31629	18			-0.393367	22
													-1.49488	19			2.41189	5
													-1.44354	14			2.41636	5
													-0.218702	23			2.48939	14
													-0.629598	22			-2.46346	17
													-1.49864	25			-2.82021	11
													0.149214	22			-1.99731	21
													0.161413	5			-2.08081	22
													-0.851307	5			2.33192	2
													-0.548534	9			3.10832	7
													-0.168123	14			-1.59426	18
													1.74764	12			-2.218	18
													-0.219291	9			-2.65724	13
													-1.05678	8			0.353499	7
													0.31348	5			0.675629	15
													1.08518	11			1.331	16
													-1.17669	24			-0.203926	2
													0.314799	1			0.47994	4
													0.518628	6			1.2504	13
													0.279026	3			1.94276	9
													-0.903608	4			2.23672	4
													-0.576645	8			1.48985	23
													0.498821	25			-0.237783	1
													1.77885	4			-0.955786	1
													-2.16475	7			-0.427656	25
													-2.86085	5			-0.482009	3
													-2.82539	20			0.748314	18
													-3.13328	16			-2.5478	22
													-2.10761	17			2.28929	25
													1.07584	11			-2.55338	9
													2.15019	24			2.51043	14
													0.513376	16			1.49005	15
													1.67275	22			-2.97857	25
													-0.352046	6			-1.05067	21
													0.674956	19			-1.57498	11
													-0.00397061	5			-0.174589	12
													1.46174	17			-0.861227	4
													2.87142	15			0.0277008	19
													-0.0592273	5			-2.06949	13
													0.144868	7			-1.39112	7
													-0.429253	5			-1.01238	22
													-0.380236	12			-2.96125	3
													-0.425024	10			-2.0361	11
													-0.12368	4			2.16277	1
													1.7731	11			-1.01124	8
													-2.41846	11			0.312758	24
													0.00773445	4			2.29692	12
													1.62108	18			-2.06729	10
													1.20143	17			-2.73049	8
													-0.286669	1			-2.38375	9
													3.0722	5			1.87476	25
													-1.88604	14			1.83712	20
													-3.01884	15			0.835287	4
													-0.900266	13			0.716547	2
													1.58251	7			1.21829	12
													-0.153057	4			0.707573	7
													0.21945	5			0.752935	10
													0.604891	14			1.1573	18
													1.97127	21			1.72903	12
													0.692304	2			2.62704	22
													2.0279	18			1.98623	7
													0.550366	4			1.14922	9
													1.21272	10			2.42504	14
													1.61985	16			-2.67763	19
													2.0476	23			1.13542	17
													1.312	19			2.10088	13
													0.127194	2			-3.06965	4
													0.967441	14			-2.17782	10
													1.03663	1			-2.23323	14
													0.116991	4			-1.41923	25
													1.26498	21			-2.9011	2
													1.41412	1			-1.28613	13
													0.234097	17			2.17208	24
													0.32128	21			-0.078889	13
													0.732705	13			0.467532	4
													1.00634	17			-0.405601	2
													0.346589	10			1.28045	16
													1.4643	18			1.11872	21
													0.185965	22			1.66046	10
													-2.09969	4			1.39205	15
													0.869017	5			1.40733	10
													-0.748725	14			-0.0219527	7
													-0.801955	14			0.243415	3
													-2.78953	20			0.234922	7
													0.543432	23			0.142707	1
													-0.497341	12			0.306718	4
													-1.76683	3			0.487205	10
													-0.878602	13			1.9952	14
													-0.894003	23			0.117516	2
													1.55251	21			1.23188	16
													-1.0366	13			2.78211	11
													-1.75948	25			1.2445	14
													-2.48851	5			0.728464	12
													-2.40354	23			-0.372361	8
													1.32565	11			0.99812	16
													0.786702	16			0.755848	9
													1.84034	17			1.57349	14
													2.68482	25			2.39291	14
													-0.193658	19			1.13329	16
													0.108885	16			0.374362	13
													-2.13735	3			1.03652	22
													1.08005	3			2.72027	24
													-0.891646	13			1.11403	14
													2.74427	3			0.23942	5
													0.994921	4			0.797218	6
													2.58176	6			0.769276	13
													-2.89567	3			0.338941	6
													-1.47592	13			2.27125	21
													-2.60346	11			1.23021	21
													2.47643	8			1.21769	6
													0.780344	3			-3.0475	21
													0.484786	10			1.6297	15
													0.105922	12			-1.10234	23
													-1.03498	18			-0.526296	16
													1.37407	9			0.811214	6
													-0.888127	8			1.71235	17
													0.34611	20			-0.744416	3
													1.14744	11			1.03487	9
													-2.41263	1			2.26519	24
													-1.26869	5			1.84218	23
													-2.78455	20			0.559929	12
													-0.141419	22			0.717838	21
													2.19436	14			2.00037	18
													1.51687	6			1.55001	20
													0.269461	4			0.822506	10
													0.731261	10			2.63146	6
													1.39816	3			0.113548	2
													1.662	6			1.57884	8
													-2.41916	4			-2.02682	21
													-2.09212	17			1.2149	8
													-0.052277	17			-0.972582	25
													1.95364	12			-1.17043	19
													2.49058	14			-2.87383	2
													1.3628	19			1.06363	23
													1.33598	13			0.67764	8
													1.23982	10			0.971655	15
													1.2799	12			2.70126	9
													0.0386602	17			-0.200704	5
													-0.106426	4			0.222329	11
													-0.936914	12			1.30735	13
													-0.309173	6			1.17175	16
													2.79684	4			1.01723	19
													-2.81879	9			1.33217	17
													3.09923	1			0.626752	4
													-2.10328	18			1.99638	17
													-2.314	14			1.08769	4
													-0.806756	15			0.822636	13
													2.47136	1			2.20152	23
													-3.12184	6			1.15175	11
													-1.06044	22			0.480492	5
													-1.33634	15			1.81612	21
													-0.459692	10			1.16474	13
													1.71689	24			0.164913	4
													-2.08644	17			-0.135404	10
													0.427007	4			1.63188	14
													1.76983	18			0.526144	12
													2.28641	22			0.086106	4
													-2.87817	21			1.05391	16
													1.05199	14			1.18589	20
													1.11581	4			0.275775	7
													1.83981	14			0.753002	8
													1.96104	13			0.500045	5
													2.59851	21			0.172729	9
													0.470384	16			1.42419	24
													1.1594	15			0.474746	1
													0.671469	16			1.16196	14
													-0.46332	13			1.63353	2
													-0.225176	25			0.481088	4
													1.69763	23			1.48286	12
													1.65103	15			2.7161	25
													-0.652411	4			1.92898	24
													-0.157421	1			1.97627	13
													1.02185	17			1.11575	16
													2.0355	17			0.446336	5
													2.16592	6			0.557334	11
													-1.96321	18			1.57849	22
													-1.21395	19			1.02052	6
													-0.443751	4			0.901953	1
													0.960022	5			0.466309	3
													2.06593	19			1.45727	19
													1.93144	25			1.66176	14
													2.29796	21			-1.00684	22
													-1.39157	2			-2.60502	6
													0.906471	1			-1.91622	22
													1.46231	8			2.91284	3
													0.800545	7			-2.12424	19
													-0.272816	19			-1.32295	17
													1.05144	14			-2.09585	14
													1.57455	24			-2.3991	9
													-1.1309	2			-1.81818	16
													1.38326	19			-1.62212	21
													1.70038	23			2.9985	1
													-0.00109977	9			1.23385	15
													2.81326	7			0.566885	12
													1.14374	18			1.74008	22
													0.878168	11			0.514992	8
													-1.15608	16			0.928388	16
													1.09535	10			0.563733	11
													1.9593	19			2.23305	23
													-1.59398	21			2.90946	6
													-1.12475	17			1.27305	15
													-1.40827	24			1.96923	25
													-1.31767	16			0.83914	9
													-2.45808	23			1.22753	14
													-2.86507	3			1.92791	23
													-1.61536	9			0.423677	4
													-2.73295	5			1.12406	13
													2.08039	2			0.694957	8
													0.0849822	21			1.2599	16
													-0.743128	3			0.75404	7
													-0.644474	5			1.50092	18
													1.33425	21			0.323003	1
													-0.241949	2			1.06988	12
													0.954416	18			1.5866	5
													-0.661294	16			0.116337	6
													2.99005	10			0.900797	15
													-0.74343	15			1.67751	24
													-1.06068	1			0.909878	12
													2.05376	13			1.16475	15
													0.606118	11			0.539781	9
													2.36068	17			1.15359	17
													0.612554	9			0.333308	7
													0.383911	3			-2.3388	25
													0.659871	23			0.351474	2
													1.66888	3			0.849015	9
													2.55629	12			1.27075	15
													1.61292	13			0.37926	5
													3.03625	17			1.46919	21
													1.12808	2			1.86709	22
													1.87995	24			2.28657	7
													1.86052	8			1.82816	1
													1.73398	16			1.46834	19
													0.823917	4			0.450195	5
													0.424839	3			0.361189	5
													1.74018	12			0.842001	6
													0.449558	12			2.97401	16
													0.566518	7			1.29766	14
													0.790948	11			0.720495	7
													0.312992	13			0.27218	13
													0.0946169	12			1.0109	17
													1.64399	25			2.44276	24
													-1.01263	1			1.63891	14
													1.89568	10			2.0536	20
													1.73129	2			-0.946513	6
													0.238395	10			-0.0307256	4
													0.895901	20			0.49547	13
													0.951842	17			2.72402	1
													1.66624	16			-1.20149	2
													1.17372	20			1.97509	22
													-0.519481	8			-1.95763	5
													0.896735	10			-1.38035	17
													0.320826	3			-1.71208	14
													2.87741	25			-1.9889	13
													0.668426	8			-0.831869	24
													1.58843	21			-1.91489	15
													1.00876	10			-2.11587	24
													-0.323701	4			-1.46922	18
													0.289109	3			-2.64564	1
													1.64734	23			-0.259183	23
													0.377242	1			-0.880859	20
													1.73095	4			-2.68836	11
													1.38947	5			-2.4348	16
													1.60276	18			2.91264	3
													1.13339	14			-0.0995158	1
													0.331825	5			0.190625	16
													2.07224	22			-0.825315	3
													0.0853043	8			-1.20301	22
													-1.13592	17			-2.28231	7
													-1.53818	23			1.33465	16
													0.0183984	13			2.50177	4
													-1.66744	19			1.84764	22
													1.2795	5			1.23751	10
													-1.32626	1			1.17905	17
													0.283486	5			0.858994	13
													2.0425	21			1.70928	25
													2.69809	17			0.753829	25
													1.19731	23			-1.06289	11
													0.500333	17			0.117946	17
													0.019355	21			-0.239872	4
													0.734954	20			0.975289	19
													1.51194	1			1.4761	25
													-2.8661	19			0.549759	6
													1.87707	25			0.00321646	4
													1.14957	15			1.60498	22
													0.168056	17			-0.0408254	1
													0.706323	17			0.732316	11
													2.4537	22			1.20791	18
													-0.156221	16			-0.00115205	2
													-0.331497	2			1.18701	11
													1.71723	6			1.42786	16
													-1.92328	7			1.68819	22
													-0.898097	21			0.872859	8
													-0.727915	25			1.71251	19
													-2.83849	19			0.261166	8
													-1.19132	22			1.18351	11
													-1.9785	10			2.29787	25
													-2.36897	8			1.72072	17
													0.158828	4			0.717539	17
													1.05049	1			0.400713	2
													-0.384111	15			0.230572	4
													-0.0897869	19			0.904267	11
													0.811858	22			0.578826	7
													2.84452	5			1.0528	13
													-2.15882	3			1.92594	24
													0.233742	18			0.793528	10
													-1.87583	3			0.230457	1
													0.556783	8			0.773485	5
													2.29823	16			1.64589	12
													1.02147	1			1.23274	7
													2.88905	15			1.11029	14
													-0.0236329	6			1.7957	23
													0.683074	7			0.166283	1
													-0.678276	10			0.851697	10
													1.24919	16			0.616945	18
													0.526757	5			0.115086	12
													0.200741	5			-0.390129	6
													1.73851	9			1.71052	16
													1.26042	18			2.21242	25
													-0.0570185	1			0.958135	6
													2.13356	23			1.46004	15
													0.412474	2			0.923279	8
													0.712827	11			0.457582	2
													0.657784	5			0.0896075	5
													1.06162	10			0.274806	4
													1.46483	15			1.67295	17
													1.17425	21			0.454901	2
													0.579539	3			0.808147	6
													2.65823	13			1.02745	9
													3.06493	5			1.44012	14
													3.04395	3			1.38224	12
													-1.67423	23			0.352136	1
													2.76814	11			1.30317	11
													0.329907	8			0.0717973	3
													-1.01419	12			1.45345	18
													-1.63318	5			0.451649	5
													-2.59745	15			2.21979	21
													-0.502423	24			0.752408	4
													-0.701729	11			0.996031	9
													-1.35311	3			0.665281	17
													-0.564959	19			0.364117	9
													-0.900895	20			0.627814	6
													-2.42735	5			1.15865	3
													-1.02717	12			0.227838	6
													-0.542535	17			0.268448	5
													2.62548	21			0.896787	13
													-0.931359	21			1.18978	17
													-1.44929	10			1.82347	21
													0.101089	16			2.13378	25
													1.48718	8			0.576888	11
													0.385757	8			0.408191	2
													-0.222036	4			1.24784	13
													0.998602	13			0.937248	9
													-0.266159	1			2.10578	24
													1.71966	18			-0.0112878	4
													0.977437	6			0.373386	3
													1.0132	11			1.53866	7
													-0.331244	6			0.635368	4
													1.45656	14			1.9214	22
													0.614015	19			1.12312	12
													0.12823	9			0.306027	6
													0.921545	3			0.727162	12
													0.321169	4			0.573209	13
													1.69894	25			1.41986	18
													-0.386317	1			2.07008	23
													1.09574	20			1.03675	10
													-1.926	3			2.16828	15
													1.33569	12			0.794519	3
													0.212884	12			1.64426	12
													0.566012	20			-0.0596774	12
													1.74609	25			0.597173	23
													0.604532	8			1.2334	11
													0.503502	6			0.481826	8
													1.12195	22			0.936112	12
													0.311437	7			1.70477	20
													0.524762	8			1.47989	7
													1.29151	24			0.720843	1
													1.0611	13			1.78247	17
													0.147342	3			1.32208	16
													0.450838	1			1.85364	14
													1.11989	9			1.27064	17
													0.49931	2			1.08832	12
													0.0442152	5			0.574644	5
													1.40935	11			1.27506	14
													-0.311476	2			1.04055	8
													0.893842	8			2.18002	23
													1.35031	20			0.466066	4
													1.49094	22			0.470885	3
													0.145301	1			1.51477	16
													2.10022	21			1.90484	23
													0.667585	7			1.26983	15
													1.73837	20			0.471549	5
													2.4959	22			-0.195436	6
													1.13555	13			1.43741	7
													1.97651	15			0.991401	8
													-0.632066	3			0.958684	7
													1.37581	18			0.602997	13
													0.957216	11			1.86364	18
													1.75077	23			0.0491888	1
													-1.40794	5			0.616361	8
													0.311326	5			0.981819	4
													0.872605	12			2.26971	21
													0.965484	17			1.82251	15
													2.75056	5			0.390053	1
													2.95712	7			1.20861	18
													-1.52827	19			0.206804	5
													2.78148	3			1.77932	17
													-2.33785	11			0.760339	6
													-2.31129	16			0.85881	7
													-3.0155	6			1.37628	17
													-1.72085	12			0.23091	3
													-0.629572	17			1.05926	13
													1.77156	10			1.97239	24
													-2.03805	15			1.12783	12
													-0.916996	14			2.30736	23
													-0.538649	19			1.31945	14
													0.195538	25			0.836983	7
													2.63849	17			2.10437	25
													2.05265	19			0.889758	12
													-0.453942	1			0.539592	1
													-0.139999	15			1.3841	12
													1.76781	6			0.753997	4
													2.09673	8			1.83904	18
													-1.01304	1			1.115	7
													0.957334	20			1.96181	17
													0.319927	1			1.44208	15
													-2.50654	17			1.04742	10
													0.291319	8			1.02397	9
													1.55472	21			2.19479	23
													-1.33596	9			0.9513	13
													0.647384	12			0.395609	6
													0.531851	6			0.460292	2
													1.51827	5			1.25785	12
													-0.934773	3			1.42329	14
													0.743489	8			1.97074	20
													0.126917	3			0.885845	6
													1.95105	11			1.29151	11
													1.7696	21			1.02871	11
													1.13856	13			0.50052	5
													2.36439	18			1.80409	20
													1.2926	3			0.154666	1
													-2.2252	10			1.45823	16
													0.983858	10			1.09133	9
													0.34154	2			1.09438	12
													0.223671	5			0.623656	6
													0.557365	23			0.31306	2
													-0.438368	10			1.96289	23
													0.254048	19			-2.21342	21
													1.5887	25			2.94463	11
													0.710637	11			-1.24741	24
													0.736465	16			2.04436	17
													-1.23227	23			1.99761	2
													-2.02482	17			-0.20223	3
													-3.13729	5			-0.891294	18
													-0.774152	24			-0.839411	1
													2.63873	2			-0.452822	7
													-3.09026	3			0.507761	14
													-1.14592	25			1.85589	6
													-2.88575	1			2.52195	15
													-0.941996	3			1.15492	2
													-0.380234	9			-1.33394	14
													2.61321	3			-0.993076	14
													2.82112	2			-2.5876	4
													2.85555	4			2.91655	5
													-2.16237	7			-0.668251	23
													-2.77144	25			0.972815	9
													-0.818015	22			0.517674	12
													-1.10554	19			0.52956	21
													-0.936498	4			-0.0602823	8
													0.0830561	19			0.877304	13
													1.29958	16			0.691504	12
													0.336372	4			0.934801	15
													0.996891	12			-0.0766222	10
													-0.911309	9			0.472817	3
													0.369679	21			2.74442	22
													-1.658	10			1.97033	19
													0.678274	5			1.35928	22
													0.355906	10			-0.217949	4
													-0.165017	3			1.03377	11
													1.07664	15			2.11171	25
													0.756584	11			1.66018	23
													1.405	17			1.44322	15
													0.0605247	21			0.853086	7
													1.21081	17			1.18127	15
													-1.90579	24			-0.090998	1
													-2.27648	19			0.658843	8
													-3.07873	8			1.40551	16
													1.95864	22			0.20845	4
													2.07121	25			-0.621846	1
													-0.537148	25			1.63294	25
													0.557594	17			2.63398	12
													0.359042	4			0.353259	5
													0.31299	3			1.88493	23
													0.75831	9			0.401389	6
													1.06274	13			0.121625	1
													1.48302	21			1.97686	22
													0.684737	11			0.101619	1
													1.87529	15			0.588349	7
													1.04644	3			1.11951	9
													1.1366	10			0.326957	2
													2.63641	25			0.860843	11
													0.284193	5			0.137316	1
													0.631599	6			1.25744	16
													-0.721185	15			0.820594	6
													0.023248	3			1.67585	17
													-0.00383192	2			0.815941	7
													0.375223	6			1.63764	15
													1.56791	13			0.728637	5
													0.285315	9			0.260403	1
													1.6426	25			0.679519	6
													0.890219	15			0.221044	5
													0.35346	8			1.15522	17
													-0.112237	2			1.59518	16
													0.155467	6			-0.179052	5
													0.0261565	3			-2.26257	24
													2.29784	16			-3.03669	18
													0.343238	2			-2.4606	24
													0.787367	12			0.646337	5
													0.740394	6			-0.629632	22
													1.10324	7			-1.0814	9
													0.792645	3			1.80345	12
													0.937942	16			0.657024	1
													0.888937	17			2.19906	17
													0.352177	10			0.636153	10
													-0.113519	4			0.146255	4
													0.796724	12			0.756075	10
													1.47288	22			0.604284	6
													0.799078	6			0.154476	2
													0.941468	9			1.82772	13
													0.208224	3			2.91823	23
													1.34064	17			1.40511	2
													0.974912	13			0.351254	2
													0.638982	4			0.602307	6
													0.27612	7			2.08658	24
													0.681261	6			2.07326	5
													-0.0147786	1			2.00121	21
													0.521036	9			0.376152	2
													1.53952	22			1.32829	10
													2.28271	14			0.630312	4
													1.3551	12			0.0832981	1
													0.450931	9			0.196742	1
													0.752062	13			1.19854	10
													-0.285938	1			2.14259	24
													-0.0315279	2			0.738131	3
													0.598572	10			1.68218	17
													-0.272814	16			0.894542	8
													0.599186	5			1.03241	11
													0.488849	8			1.78835	22
													0.568866	6			1.04708	13
													2.08671	22			1.62514	20
													1.42756	15			0.472194	6
													0.685101	11			1.36538	16
													1.37954	19			0.999332	14
													0.341358	1			0.412499	5
													1.94793	23			0.621629	8
													1.55296	6			0.816465	11
													-0.684063	2			0.923704	12
													-2.67839	10			1.92328	24
													-1.42238	8			0.780148	11
													-2.03205	19			1.90079	25
													-1.42909	23			0.658533	10
													-1.01869	6			0.701078	11
													0.866493	20			0.517676	10
													0.0972286	9			0.180286	5
													2.87294	20			1.80443	23
													2.2796	13			1.01114	9
													-0.887903	18			1.88832	21
													-1.79342	6			1.02786	11
													-0.903196	22			0.158262	1
													-1.26668	13			0.876891	10
													0.0203582	19			0.485827	5
													-0.633713	5			0.433822	2
													-0.106989	1			2.16031	24
													2.02466	13			0.784995	8
													0.580998	10			1.02698	11
													1.33346	24			0.279673	1
													0.979616	23			0.997538	11
													0.653715	6			0.408862	3
													-2.13088	2			1.48032	18
													0.342544	9			0.920599	11
													0.541495	9			0.944954	17
													1.22009	9			-0.192904	2
													0.792423	15			0.947425	16
													-0.411259	5			0.604755	3
													2.0179	17			1.1357	9
													1.8048	24			0.071967	1
													0.788369	11			1.48787	14
													1.09362	16			-0.0368307	15
													1.15841	22			0.341835	19
													1.31989	20			-0.312719	6
													0.614582	5			0.309243	4
													1.2466	16			1.17748	7
													1.17148	14			2.68785	25
													1.09859	14			0.761837	2
													0.189266	3			2.27221	20
													0.631511	10			1.02099	5
													1.74702	24			1.45718	13
													1.75436	20			0.513401	1
													0.352206	4			0.627606	4
													1.08286	12			1.73312	19
													0.503024	5			1.60632	18
													0.229016	3			1.51013	22
													0.45314	12			0.318066	9
													0.87492	3			1.2515	15
													0.674161	8			1.72716	21
													0.972714	11			0.975732	12
													0.415816	4			0.0633475	1
													0.31257	3			1.10968	8
													-0.0822461	2			-3.1392	24
													0.00903955	3			0.0425306	1
													1.459	23			-0.377321	16
													0.712929	13			1.84256	21
													1.14609	19			0.741854	8
													2.37934	24			2.2176	23
													0.50365	8			1.25304	7
													0.863434	11			0.352972	1
													1.63804	20			1.25565	16
													0.617845	10			0.817704	10
													1.00455	13			1.34526	17
													1.32592	15			0.432111	5
													1.32888	22			0.0292839	5
													1.70546	9			1.02394	18
													0.931341	3			0.821058	15
													0.354654	7			0.44286	10
													-2.98771	6			1.31702	16
													-1.87171	16			-0.130207	2
													-0.987176	24			0.111905	1
													-2.32348	3			0.962212	12
													-1.43895	11			0.826104	6
													0.15918	4			1.84502	22
													2.33831	24			0.649672	7
													0.599122	4			0.302964	6
													1.24411	12			1.28566	19
													0.561871	4			0.100969	5
													0.587026	10			0.924013	15
													0.890935	10			-0.0415193	4
													1.16223	12			1.94685	18
													0.954898	19			1.76642	11
													2.03696	18			0.400188	5
													0.69017	7			1.24463	13
													1.22431	25			0.949688	13
													-0.288807	4			1.27701	15
													0.946611	6			1.08715	12
													0.510834	1			0.910238	15
													1.34307	12			0.608303	6
													2.27262	23			0.519852	5
													0.824147	7			-1.04151	4
													1.13009	18			1.2198	15
													0.102637	6			0.390401	2
													0.742469	4			0.465161	7
													1.10181	9			0.682749	4
													0.383466	6			1.35907	13
													1.80183	24			0.871577	1
													0.971361	14			1.84618	12
													1.57458	13			1.02054	10
													0.678285	3			1.79296	19
													0.714694	7			2.31066	25
													1.39252	15			0.404367	3
													1.48625	20			0.922069	9
													0.441238	5			2.5155	25
													1.11892	17			1.06589	12
													0.364868	6			0.65687	6
													0.561673	7			0.289721	1
													1.88864	17			1.68399	18
													2.37117	23			1.20185	12
													-0.770159	1			0.976762	6
													-0.309749	8			2.00335	18
													1.21211	20			1.40848	12
													-0.115951	5			1.68952	21
													1.65088	15			0.660506	9
													1.08835	13			1.44725	13
													0.680635	7			0.10383	2
													0.575468	5			0.994958	6
													0.434311	5			1.06495	6
													1.49879	19			0.814325	2
													0.34536	5			1.83608	14
													1.06653	18			1.62733	23
													1.97829	20			0.714679	13
													1.11782	10			0.463948	7
													0.884915	12			1.58127	10
													0.00866708	2			1.95981	19
													0.28843	2			1.24283	12
													1.36647	19			0.531981	4
													-0.0526895	6			1.4253	16
													0.641366	2			0.834971	11
													1.07773	20			0.523254	6
													0.203215	9			0.296526	4
													0.674696	12			1.12565	17
													1.11323	21			0.329258	3
													1.08516	18			1.12769	21
													1.93947	15			0.591047	5
													1.52383	10			1.10583	20
													0.588024	6			0.434561	7
													0.918306	11			0.426682	3
													0.151344	10			1.35717	15
													1.698	10			-0.16439	1
													0.742902	12			0.925626	5
													1.25324	22			0.266449	2
													0.558195	12			2.31329	25
													0.47799	6			0.337526	3
													1.17456	16			1.30804	13
													0.627757	11			0.305089	6
													1.07411	8			0.504959	3
													1.66486	24			-0.231893	4
													0.913426	15			0.751364	12
													0.00104133	4			1.26763	11
													-0.0567199	1			0.759542	6
													0.353249	11			0.749297	4
													1.07085	11			-2.3706	23
													0.618973	5			0.931523	11
													0.558419	2			1.72746	22
													0.236149	4			0.441005	4
													0.963075	13			0.975117	10
													-0.122837	1			0.329664	2
													0.851437	10			0.816939	7
													0.187788	7			0.751899	7
													0.188676	1			1.49053	16
													0.607718	13			0.554548	5
													1.21697	11			2.0968	23
													-0.61759	5			0.618688	6
													1.1718	1			0.31262	1
													0.43312	17			1.03688	8
													-2.8547	22			0.487773	1
													-1.2611	8			1.92375	13
													2.39543	9			0.913893	6
													2.13082	17			0.452037	3
													-0.51735	19			0.605212	2
													-0.161411	14			1.23691	17
													2.42004	1			1.96156	23
													0.671419	21			1.49793	13
													-1.0752	13			0.673925	8
													-0.240728	23			1.75328	20
													-2.20462	1			0.431976	2
													1.81758	21			1.36143	18
													-3.13949	20			0.266961	1
													-3.11837	16			1.71772	18
													2.74729	11			0.889209	11
													-1.32175	8			1.72433	21
													-2.76606	2			0.480064	7
													-1.08392	6			0.209965	1
													2.55331	5			0.415143	1
													-1.08023	25			0.0832783	6
													2.72799	3			1.07909	20
													-1.40497	11			1.30406	12
													0.00902064	22			0.67262	4
													0.669199	25			1.3774	6
													-1.57133	17			0.118354	2
													-3.02429	3			0.832973	10
													-1.54002	18			0.942498	1
													-2.72341	3			0.769663	17
													-0.926472	20			0.323654	1
													-1.82176	23			0.393025	5
													-2.11776	8			-2.73775	4
													-1.78476	11			0.686273	9
													-0.946271	18			0.555271	4
													-1.89549	10			0.443343	1
													-2.7823	5			-1.56062	7
													-1.55948	6			-2.95087	1
													-2.59321	6			-1.92685	6
													-1.95393	10			-0.0454556	19
													-2.11934	15			-2.6051	6
													-2.86061	6			-1.64895	17
													-0.981271	20			-2.98714	1
													-2.57991	18			-2.03823	5
													1.23268	3			-1.33687	5
													-2.12463	12			-0.856573	21
													2.49073	6			-1.5801	11
													-2.79179	12			-1.64542	19
													-1.52162	23			-2.7941	2
													-2.26439	14			-1.39305	22
													-1.76431	5			-1.25136	23
													-0.534671	21			0.138886	22
													-1.63744	11			-2.5109	1
													-1.96425	7			-1.01317	21
													-0.725165	22			-1.55374	18
													-2.31372	15			-2.26309	9
													2.35547	4			-1.71424	12
													2.59361	16			-1.89427	17
													-1.99509	6			-1.04177	17
													-2.57032	6			-2.18677	4
													-0.469584	15			-1.31147	24
													-0.270215	16			-2.49185	7
													2.04368	4			-0.303268	21
													-0.393706	24			0.100015	25
													-1.28594	23			-2.09555	6
													-1.53486	23			-1.95627	1
													-2.89249	5			-0.646709	19
													-3.08665	20			-2.51592	6
													-1.64965	3			-0.92955	8
													-1.51668	22			-2.67676	3
													2.52674	7			-1.55025	13
													-1.63829	16			-0.591513	24
													-0.712988	25			-1.64818	13
													-1.47749	10			-1.73333	17
													-2.44899	8			-2.92027	2
													-1.62285	17			-2.09705	5
													-2.19394	4			-0.784497	23
													-2.32533	6			-1.99126	11
													-1.5625	16			-1.49157	18
													-2.49174	7			-2.32488	6
													-1.70706	18			-1.67279	15
													-1.11465	19			-2.04303	10
													-2.56312	3			-2.71577	5
													3.11927	1			-2.55284	10
													-1.75663	16			-1.88343	19
													-1.71338	18			-2.50033	4
													-2.20794	4			-2.29609	18
													-2.50137	23			-2.35082	12
													-1.39652	18			-1.65463	22
													-0.766477	16			-1.31548	22
													-0.411539	25			-0.748529	19
													-1.59933	15			-1.08461	24
													-1.64546	23			-2.55623	4
													-1.46006	15			-2.23777	12
													-3.06844	1			-2.59346	1
													-1.82214	16			-1.5797	6
													0.0735066	18			-0.0333163	25
													-1.74102	24			-0.479701	22
													-0.809598	21			-1.44952	11
													-1.81102	13			-1.17058	17
													-1.09552	21			-1.65272	11
													-1.07758	23			-2.83889	7
													-1.65095	10			-1.03208	17
													-2.47759	2			-0.721763	21
													-3.08499	2			-1.09447	24
													-1.59244	15			-1.65149	17
[truncated: 646 more rows]

## Sheet: Fig. 4
	Fig. 4a		Fig. 4b			Fig. 4c				Fig. 4d				Fig. 4f			Fig. 4h			Fig. 4j			Fig. 4l
distance (µm)	prop of p<0.001		distance (µm)	phase lag (rad)		distance (µm)	spindle co-occurrence (num/min)	control co-occurrence (num/min)		distance (µm)	spindle coherence	NREM coherence		<10 ms, >0.9 coh	0.964525		<10 ms, >0.9 coh	4.24873		<10 ms, >0.9 coh	4.04248		<10 ms, >0.9 coh	1.04976
400	0.112745		400	0.342775		400	4.57696	1.95115		400	0.75334	0.594277		<10 ms, <0.5 coh	0.787224		<10 ms, <0.5 coh	3.75577		<10 ms, <0.5 coh	3.03397		<10 ms, <0.5 coh	0.525245
565.685	0.0788043		565.685	0.421373		565.685	3.98354	1.98662		565.687	0.689618	0.524377		51-100 ms, >0.9 coh	0.603473		51-100 ms, >0.9 coh	2.55687		51-100 ms, >0.9 coh	2.41063		51-100 ms, >0.9 coh	0.639283
800	0.104575		800	0.476217		800	3.60978	1.98292		800	0.654242	0.490282		baseline	0.250677		baseline	2.68931		baseline	1.40148		baseline	0.279847
894.427	0.0724138		894.427	0.524142		894.427	3.36256	1.97552		894.433	0.614852	0.456185
1131.37	0.039823		1131.37	0.614714		1131.37	3.08573	1.98655		1131.22	0.562214	0.421056
1200	0.0683453		1200	0.603357		1200	3.15302	1.95974		1200	0.59502	0.441656
1264.91	0.0745098		1264.91	0.655431		1264.91	3.05832	1.98485		1264.92	0.566598	0.422139
1442.22	0.0462555		1442.22	0.724526		1442.22	2.96679	1.98731		1442.23	0.536854	0.403365
1600	0.0785124		1600	0.704027		1600	3.09168	2.00431		1600	0.577893	0.428177
1649.24	0.0545852		1649.24	0.756466		1649.24	3.06409	2.05045		1649.25	0.556229	0.412979
1697.06	0.0654762		1697.06	0.811989		1697.06	2.9086	1.96345		1697	0.527755	0.399731
1788.85	0.0418719		1788.85	0.814177		1788.85	2.91416	1.95901		1788.46	0.542367	0.405283
2000	0.0595238		2000	0.871655		2000	2.96301	1.98278		2000	0.557417	0.411297
2039.61	0.0611111		2039.61	0.846452		2039.61	3.04684	1.99191		2039.9	0.574188	0.415594
2154.07	0.070122		2154.07	0.914737		2154.07	3.00336	1.97654		2154.18	0.567015	0.411927
2262.74	0.0714286		2262.74	0.928834		2262.74	2.96892	1.99691		2262.81	0.541102	0.40428
2332.38	0.0336134		2332.38	0.962286		2332.38	3.02407	1.9814		2332.12	0.557371	0.411285
2400	0.0319149		2400	0.964794		2400	3.01718	1.9033		2400	0.601025	0.421581
2433.11	0.0585938		2433.11	0.951205		2433.11	3.01175	1.88126		2433.27	0.601656	0.420328
2529.82	0.0454545		2529.82	1.0105		2529.82	3.05769	1.90767		2529.81	0.598799	0.420038
2561.25	0.0458716		2561.25	1.01132		2561.25	3.08423	1.9811		2561.51	0.566399	0.416189
2683.28	0.0388889		2683.28	1.04092		2683.28	3.05583	1.9119		2683.58	0.58711	0.420846
2800	0.0535714		2800	1.05511		2821.08	3.05167	1.86214		2800	0.612917	0.424521
2828.43	0.0597826		2828.43	1.06282		2884.44	3.076	1.90163		2828.08	0.610213	0.424391
2884.44	0.0390625		2884.44	1.07277		2912.04	3.06831	1.82887		2884.13	0.593664	0.424201
2912.04	0.0833333		2912.04	1.09879		3046.31	3.06789	1.8403		2912	0.62284	0.424084
3046.31	0.0113636		3046.31	1.11501		3124.1	3.13247	1.87158		3046.11	0.614179	0.425495
3124.1	0.0192308		3124.1	1.12487		3220.1	3.12126	1.84163		3124.01	0.606651	0.427243
3218.68	0.0297619		3200	1.19911		3298.48	3.12142	1.87114		3200	0.638232	0.429658
3298.48	0.0769231		3224.9	1.18886		3408.93	3.08872	1.83255		3224.3	0.63168	0.426929
3410.69	0.0882353		3298.48	1.21297		3440.93	3.17021	1.87866		3298.17	0.63425	0.425429
3505.05	0.015625		3394.11	1.21044		3584.38	3.03887	1.7628		3394.02	0.627224	0.426275
3613.13	0.0925926		3417.6	1.26515		3666.75	3.11299	1.79738		3417.82	0.645256	0.428919
3687.82	0.0625		3440.93	1.21791		3781.63	3.19827	1.78839		3440.69	0.632834	0.426759
3817.4	0.0517241		3577.71	1.29719		3998.68	3.19635	1.72999		3577.83	0.651068	0.427234
			3614.53	1.36425						3600	0.648791	0.4211
			3687.82	1.32275						3622.05	0.657224	0.424373
			3773.59	1.30812						3687.97	0.645647	0.428785
			3794.73	1.39925						3773.77	0.656719	0.433592
			3948.8	1.37264						3794.73	0.664759	0.421676
			4000	1.37193						3939.58	0.669432	0.429873
			4195.43	1.46106						3959.88	0.661904	0.437205
										4000	0.671114	0.433351
										4118.37	0.674364	0.427439
										4252.01	0.679646	0.429158
										4326.64	0.662365	0.438072
										4525.49	0.675205	0.450534

## Sheet: Fig. 6
Fig. 6a				Fig. 6b
percent explained var	spindle count	control count		percent explained var	spindle count	control count
0.5	0	0		0.5	0	0
1.5	0	0		1.5	0	0
2.5	0	0		2.5	0	0
3.5	0	0		3.5	0	0
4.5	0	0		4.5	0	0
5.5	0	0		5.5	0	0
6.5	0	0		6.5	1	8
7.5	1	11		7.5	33	116
8.5	31	123		8.5	114	420
9.5	86	319		9.5	218	781
10.5	130	488		10.5	337	881
11.5	211	593		11.5	448	783
12.5	252	621		12.5	494	626
13.5	296	573		13.5	497	456
14.5	268	482		14.5	447	305
15.5	308	403		15.5	425	225
16.5	319	311		16.5	355	132
17.5	271	282		17.5	297	95
18.5	265	204		18.5	239	67
19.5	254	144		19.5	213	58
20.5	210	120		20.5	199	35
21.5	213	94		21.5	156	41
22.5	191	65		22.5	105	21
23.5	166	45		23.5	121	19
24.5	157	49		24.5	80	7
25.5	127	35		25.5	49	7
26.5	127	42		26.5	62	7
27.5	119	10		27.5	48	4
28.5	94	18		28.5	32	0
29.5	80	14		29.5	25	2
30.5	95	11		30.5	23	1
31.5	74	8		31.5	12	1
32.5	58	10		32.5	13	2
33.5	64	7		33.5	9	0
34.5	47	3		34.5	8	0
35.5	44	3		35.5	11	0
36.5	38	2		36.5	6	1
37.5	43	2		37.5	4	0
38.5	31	0		38.5	6	0
39.5	34	1		39.5	2	0
40.5	31	2		40.5	4	0
41.5	37	0		41.5	1	0
42.5	25	1		42.5	2	0
43.5	25	0		43.5	2	0
44.5	23	2		44.5	2	0
45.5	18	1		45.5	0	0
46.5	19	0		46.5	0	0
47.5	23	0		47.5	0	0
48.5	17	0		48.5	0	0
49.5	15	0		49.5	0	0
50.5	11	0		50.5	0	0
51.5	19	0		51.5	0	0
52.5	10	0		52.5	0	0
53.5	9	1		53.5	0	0
54.5	12	0		54.5	1	0
55.5	7	0		55.5	0	0
56.5	10	0		56.5	0	0
57.5	13	0		57.5	0	0
58.5	8	0		58.5	0	0
59.5	5	0		59.5	0	0
60.5	10	1		60.5	0	0
61.5	9	0		61.5	0	0
62.5	5	0		62.5	0	0
63.5	2	0		63.5	0	0
64.5	2	0		64.5	0	0
65.5	5	0		65.5	0	0
66.5	4	0		66.5	0	0
67.5	4	0		67.5	0	0
68.5	4	0		68.5	0	0
69.5	2	0		69.5	0	0
70.5	1	0		70.5	0	0
71.5	0	0		71.5	0	0
72.5	2	0		72.5	0	0
73.5	0	0		73.5	0	0
74.5	2	0		74.5	0	0
75.5	3	0		75.5	0	0
76.5	2	0		76.5	0	0
77.5	0	0		77.5	0	0
78.5	1	0		78.5	0	0
79.5	0	0		79.5	0	0
80.5	2	0		80.5	0	0
81.5	0	0		81.5	0	0
82.5	0	0		82.5	0	0
83.5	0	0		83.5	0	0
84.5	0	0		84.5	0	0
85.5	0	0		85.5	0	0
86.5	0	0		86.5	0	0
87.5	0	0		87.5	0	0
88.5	0	0		88.5	0	0
89.5	0	0		89.5	0	0
90.5	0	0		90.5	0	0
91.5	0	0		91.5	0	0
92.5	0	0		92.5	0	0
93.5	0	0		93.5	0	0
94.5	0	0		94.5	0	0
95.5	0	0		95.5	0	0
96.5	0	0		96.5	0	0
97.5	0	0		97.5	0	0
98.5	0	0		98.5	0	0
99.5	0	0		99.5	0	0

## Sheet: Table 1
Patient Demographics and Array Implantation
Patient		Age		Sex	Handedness	Utah Array implantation location			Probe length (mm)		Recording time (min)
1		51		F	R	Left middle temporal gyrus			1		200
2		31		M	L	Left superior temporal gyrus			1.5		132
3		47		M	R	Right middle temporal gyrus			1.5		120
4		21		M	R	Left middle temporal gyrus			1		80
Unit Characteristics
Unit Type	Total Units		Total Spikes		Valley-to-Peak Amplitude (µV)	Firing Rate (Hz)	Valley-to-Peak Width (ms)	Half Peak Width (ms)		Bursting Index
PY	156		352992		84.02 ± 59.45	0.19 ± 0.17	0.49 ± 0.057	0.61 ± 0.038		0.046 ± 0.033
IN	39		785571		41.60 ± 26.09	1.71 ± 1.70	0.30 ± 0.054	0.35 ± 0.052		0.012 ± 0.016
MU	158		5256429		26.53 ± 14.89	2.82 ± 2.68	0.48 ± 0.086	0.57 ± 0.070		0.046 ± 0.033

## Sheet: Table 2
Unit Pair (12)	a Paired co-firing: spindles vs. non-spindles	b Paired co-firing: spindles vs. shuff-spindles	c Paired co-firing: Both	d Ordered co-firing
PY1-PY2	0.1601	0.0618	0.0541	0.1915
IN1-IN2	0.4466	0.3241	0.25	0.1552
PY1-IN2	0.2628	0.071	0.0588	0.1667
IN1-PY2	0.3296	0.1105	0.1006	0.2131

## Sheet: Supplementary Fig. 1
Supplementary Fig. 1a			Supplementary Fig. 1b			Supplementary Fig. 1c			Supplementary Fig. 1d			Supplementary Fig. 1e			Supplementary Fig. 1f
peak SNR	PY count		peak SNR	IN count		percent of ISI < 3 ms	PY count		percent of ISI < 3 ms	IN count		projection distance (std)	PY count		projection distance (std)	IN count
0.5	0		0.5	0		0.1	99		0.1	27		12.5	40		12.5	22
1.5	0		1.5	0		0.3	19		0.3	3		37.5	120		37.5	57
2.5	1		2.5	8		0.5	16		0.5	2		62.5	86		62.5	41
3.5	3		3.5	12		0.7	6		0.7	1		87.5	64		87.5	22
4.5	11		4.5	4		0.9	1		0.9	2		112.5	27		112.5	12
5.5	17		5.5	2		1.1	7		1.1	0		137.5	20		137.5	7
6.5	19		6.5	7		1.3	2		1.3	1		162.5	15		162.5	5
7.5	23		7.5	1		1.5	2		1.5	0		187.5	16		187.5	2
8.5	16		8.5	1		1.7	1		1.7	0		212.5	11		212.5	3
9.5	17		9.5	0		1.9	0		1.9	2		237.5	4		237.5	1
10.5	15		10.5	2		2.1	0		2.1	0		262.5	6		262.5	1
11.5	10		11.5	1		2.3	0		2.3	1		287.5	6		287.5	2
12.5	8		12.5	0		2.5	0		2.5	0		312.5	4		312.5	2
13.5	3		13.5	0		2.7	1		2.7	0		337.5	2		337.5	1
14.5	5		14.5	1		2.9	0		2.9	0		362.5	5		362.5	1
15.5	2		15.5	0								387.5	2		387.5	1
16.5	1		16.5	0								412.5	1		412.5	0
17.5	2		17.5	0								437.5	3		437.5	2
18.5	0		18.5	0								462.5	1		462.5	0
19.5	1		19.5	0								487.5	1		487.5	1
20.5	2		20.5	0
21.5	0		21.5	0

## Sheet: Supplementary Fig. 2
Supplementary Fig. 2a			Supplementary Fig. 2b			Supplementary Fig. 2c			Supplementary Fig. 2d
spindle duration (ms)	count		spindle freq (Hz)	count		time from IIS (ms)	count		percent of co-spindling channels	count
316.01	71270		7.80938	5		-1769.2	766		1.99	3752
350.03	79988		8.02812	7		-1694	699		3.97	5391
384.05	59481		8.24687	16		-1618.8	697		5.95	7244
418.07	38825		8.46562	5		-1543.6	705		7.93	12164
452.09	27611		8.68437	30		-1468.4	725		9.91	10025
486.11	22655		8.90312	123		-1393.2	689		11.89	15354
520.13	20352		9.12187	185		-1318	718		13.87	14791
554.15	18476		9.34062	350		-1242.8	700		15.85	19617
588.17	16610		9.55937	804		-1167.6	797		17.83	18942
622.19	14553		9.77812	1211		-1092.4	669		19.81	12804
656.21	12471		9.99687	3104		-1017.2	670		21.79	17225
690.23	9688		10.2156	3336		-942	663		23.77	17556
724.25	7563		10.4344	5376		-866.8	609		25.75	20211
758.27	5835		10.6531	7573		-791.6	582		27.73	17449
792.29	4864		10.8719	10684		-716.4	548		29.71	14243
826.31	3842		11.0906	21301		-641.2	459		31.69	12759
860.33	3240		11.3094	18905		-566	346		33.67	11864
894.35	2670		11.5281	21537		-490.8	271		35.65	12724
928.37	2240		11.7469	22446		-415.6	53		37.63	10067
962.39	1830		11.9656	23810		-340.4	0		39.61	8544
996.41	1520		12.1844	23585		-265.2	0		41.59	7861
1030.43	1142		12.4031	38641		-190	0		43.57	7606
1064.45	960		12.6219	25661		-114.8	0		45.55	7892
1098.47	866		12.8406	24092		-39.6	0		47.53	5012
1132.49	641		13.0594	21623		35.6	0		49.51	5697
1166.51	506		13.2781	21287		110.8	360		51.49	6291
1200.53	482		13.4969	24732		186	575		53.47	3410
1234.55	465		13.7156	13395		261.2	661		55.45	5276
1268.57	519		13.9344	11930		336.4	712		57.43	2884
1302.59	386		14.1531	9957		411.6	646		59.41	3070
1336.61	338		14.3719	7438		486.8	749		61.39	4448
1370.63	213		14.5906	9283		562	770		63.37	2240
1404.65	118		14.8094	4085		637.2	752		65.35	3830
1438.67	89		15.0281	2690		712.4	745		67.33	2099
1472.69	72		15.2469	2210		787.6	723		69.31	1681
1506.71	69		15.4656	1537		862.8	750		71.29	1930
1540.73	28		15.6844	1099		938	749		73.27	931
1574.75	48		15.9031	1015		1013.2	775		75.25	2031
1608.77	26		16.1219	356		1088.4	755		77.23	873
1642.79	22		16.3406	255		1163.6	775		79.21	547
1676.81	37		16.5594	126		1238.8	768		81.19	796
1710.83	20		16.7781	76		1314	753		83.17	403
1744.85	6		16.9969	40		1389.2	746		85.15	415
1778.87	8		17.2156	19		1464.4	787		87.13	146
1812.89	7		17.4344	7		1539.6	726		89.11	201
1846.91	9		17.6531	7		1614.8	687		91.09	333
1880.93	1		17.8719	2		1690	739		93.07	38
1914.95	8		18.0906	2		1765.2	725		95.05	63
1948.97	0								97.03	11
1982.99	22								99.01	2

## Sheet: Supplementary Fig. 3
PY			IN
<500 ms	>500 ms		<500 ms	>500 ms
215.786	162.746		186.743	232.219
151.932	134.491		99.0894	114.501
83.1855	91.0874		100.362	110.285
100.273	99.3083		177.312	177.853
173.978	187.569		76.1115	77.9369
113.549	91.2488		107.533	110.711
176.621	133.893		140.83	143.714
149.52	130.45		119.57	114.06
146.445	137.298		235.504	302.27
85.2301	75.7988		91.3902	95.1799
142.682	119.034		183.653	172.447
123.792	129.455		257.473	321.175
163.627	212.664		177.141	172.376
131.87	128.704		231.374	224.572
139.88	131.952		80.6132	88.5888
286.94	213.816		138.453	139.546
167.242	142.662		219.334	202.232
176.695	185.919		191.703	178.852
569.821	393.894		133.025	141.49
141.806	119.345		132.726	143.283
152.644	137.217		110.3	133.733
150.736	133.053		171.563	181.833
134.671	144.169		126.577	88.8711
79.1805	92.2313		140.347	130.999
139.077	153.993		173.298	183.93
116.736	151.913		224.755	223.158
127.832	133.725		91.6221	88.9315
185.337	283.435		356.369	354.998
118.265	101.048		302.699	305.081
124.568	169.737		137.664	130.925
143.116	151.15		127.165	131.11
128.052	88.1438		233.603	178.223
104.404	61.8726		247.624	271.376
141.201	108.314		109.551	132.472
168.739	130.732		58.2759	68.1741
263.9	322.555		136.17	139.254
191.246	200.296		147.682	150.963
146.438	153.32		84.9042	67.8971
206.662	189.612		186.023	184.985
161.079	196.715
212.68	183.078
160.109	129.378
355.195	332.079
158.418	159.501
557.814	550.311
143.274	114.513
231.324	214.259
129.733	128.882
128.593	147.735
204.038	214.727
174.085	165.319
216.561	156.781
168.023	114.223
124.048	144.188
114.402	134.349
314.757	308.397
155.513	164.602
153.798	141.995
274.855	242.708
163.804	153.503
102.667	94.5266
174.389	173.548
186.596	116.06
62.5105	71.4719
174.495	137.099
81.5368	87.1849
158.828	161.133
97.5481	101.71
64.437	65.1247
116.19	122.658
289.183	408.992
212.114	221.411
NaN	48.0419
161.688	96.9966
176.58	176.27
248.817	248.38
NaN	NaN
143.355	227.904
NaN	283.785
349.867	416.218
446.21	307.183
357.799	463.101
NaN	NaN
189.229	283.909
419.006	293.373
247.385	174.953
273.274	327.729
354.818	158.721
256.185	116.179
129.173	125.96
271.343	272.447
47.1901	NaN
100.37	103.266
125.285	125.97
567.323	566.75
441.251	165.302
95.0501	NaN
285.15	NaN
348.517	525.288
847.442	NaN
1120.51	863.919
NaN	NaN
629.384	1876.22
391.117	906.839
285.979	430.993
491.193	658.034
568.127	1712.47
190.307	504.241
212.266	195.844
348.406	1034.23
190.04	125.362
NaN	660.108
109.468	188.602
111.721	251.321
NaN	NaN
1230.34	400.614
NaN	NaN
NaN	142.07
NaN	NaN
319.363	512.657
NaN	NaN
93.3542	80.1575
378.485	190.503
132.981	215.351
123.421	115.096
90.0135	90.5847
103.334	104.129
138.752	170.61
125.35	146.149
252.778	153.117
47.3958	31.8994
256.159	195.098
31.4248	31.6845
150.916	168.254
127.476	154.591
70.5806	121.057
110.926	96.5798
110.745	100.929
155.168	159.236
119.18	138.699
132.415	187.435
146.282	136.426
239.923	179.649
240.151	268.169
190.508	177.963
179.787	165.095
254.45	197.942
399.777	251.142
235.519	228.566
181.189	147.592
186.828	210.805
289.747	232.759
166.627	137.62
511.523	849.51
276.956	256.014
160.552	162.629

[truncated: 10 more sheets: Supplementary Fig. 4, Supplementary Fig. 5, Supplementary Fig. 7, Supplementary Fig. 8, Supplementary Fig. 9, Supplementary Fig. 11, Supplementary Table 1, Supplementary Table 2, Supplementary Table 3, Supplementary Table 4]
